# Supplementary material for: Spatial Structure and Activity of Synthetic Fragments of Lynx1 and of Nicotinic Receptor Loop C Models
Source: Biomolecules. 2020 Dec 22;11(1):1. doi: 10.3390/biom11010001 (PMC7821949; doi:10.3390/biom11010001)
Supplement: Supplementary file 1 [file biomolecules-11-00001-s001.zip]

Archive with 1 entries (1 files):
- biomolecules-976561-SI-revised.pdb
