# Supplementary material for: Spatial Structure and Activity of Synthetic Fragments of Lynx1 and of Nicotinic Receptor Loop C Models
Source: Biomolecules. 2020 Dec 22;11(1):1. doi: 10.3390/biom11010001 (PMC7821949; doi:10.3390/biom11010001)
Supplement: Supplementary file 1 [file biomolecules-11-00001-s001.zip › biomolecules-976561-SI-revised.pdb]

HEADER    PROTEIN                                 20-NOV-20     1PDB
EXPDTA    NMR, 10 STRUCTURES
AUTHOR    N.N.
JRNL        AUTH   N.N.
JRNL        TITL   NULL
JRNL        REF    TO BE PUBLISHED
JRNL        REFN
REMARK   1
REMARK   2
REMARK   2 RESOLUTION. NOT APPLICABLE.
REMARK   3
REMARK   3 REFINEMENT.
REMARK   3   PROGRAM     : CYANA 3.98.13
REMARK   3   AUTHORS     : P.GUNTERT ET AL.
REMARK   3
REMARK   3  OTHER REFINEMENT REMARKS: NULL
REMARK   4
REMARK   4 1PDB COMPLIES WITH FORMAT V. 3.20, 01-DEC-08
REMARK 210
REMARK 210 EXPERIMENTAL DETAILS
REMARK 210  EXPERIMENT TYPE                : NMR
REMARK 210  TEMPERATURE           (KELVIN) : NULL
REMARK 210  PH                             : NULL
REMARK 210  IONIC STRENGTH                 : NULL
REMARK 210  PRESSURE                       : AMBIENT
REMARK 210  SAMPLE CONTENTS                : NULL
REMARK 210
REMARK 210  NMR EXPERIMENTS CONDUCTED      : NOESY
REMARK 210  SPECTROMETER FIELD STRENGTH    : NULL
REMARK 210  SPECTROMETER MODEL             : NULL
REMARK 210  SPECTROMETER MANUFACTURER      : NULL
REMARK 210
REMARK 210  STRUCTURE DETERMINATION.
REMARK 210   SOFTWARE USED                 : CYANA 3.98.13
REMARK 210   METHOD USED                   : TORSION ANGLE DYNAMICS
REMARK 210
REMARK 210 CONFORMERS, NUMBER CALCULATED   : NULL
REMARK 210 CONFORMERS, NUMBER SUBMITTED    : 10
REMARK 210 CONFORMERS, SELECTION CRITERIA  : STRUCTURES WITH THE LEAST
REMARK 210                                   RESTRAINT VIOLATIONS
REMARK 210
REMARK 210 BEST REPRESENTATIVE CONFORMER IN THIS ENSEMBLE : 1
REMARK 210
REMARK 210 REMARK: NULL
REMARK 215
REMARK 215 NMR STUDY
REMARK 215 THE COORDINATES IN THIS ENTRY WERE GENERATED FROM SOLUTION
REMARK 215 NMR DATA.  PROTEIN DATA BANK CONVENTIONS REQUIRE THAT
REMARK 215 CRYST1 AND SCALE RECORDS BE INCLUDED, BUT THE VALUES ON
REMARK 215 THESE RECORDS ARE MEANINGLESS.
SEQRES   1 A   17  CYS THR THR ARG THR TYR TYR THR PRO THR ARG MET LYS
SEQRES   2 A   17  VAL SER LYS CYS
TURN     1 T01 THR     8  ARG    11
SSBOND   1 CYS A    1    CYS A   17
CRYST1    1.000    1.000    1.000  90.00  90.00  90.00 P 1           1
ORIGX1      1.000000  0.000000  0.000000        0.00000
ORIGX2      0.000000  1.000000  0.000000        0.00000
ORIGX3      0.000000  0.000000  1.000000        0.00000
SCALE1      1.000000  0.000000  0.000000        0.00000
SCALE2      0.000000  1.000000  0.000000        0.00000
SCALE3      0.000000  0.000000  1.000000        0.00000
MODEL        1
ATOM      1  N   CYSSA   1       1.329   0.000   0.000  1.00 0.000
ATOM      2  H   CYSSA   1       1.807   0.001   0.856  1.00 0.000
ATOM      3  CA  CYSSA   1       2.094  -0.000  -1.241  1.00 0.000
ATOM      4  HA  CYSSA   1       1.581   0.634  -1.947  1.00 0.000
ATOM      5  CB  CYSSA   1       3.498   0.557  -0.999  1.00 0.000
ATOM      6  HB2 CYSSA   1       3.416   1.514  -0.503  1.00 0.000
ATOM      7  HB3 CYSSA   1       4.044  -0.126  -0.365  1.00 0.000
ATOM      8  SG  CYSSA   1       4.472   0.804  -2.518  1.00 0.000
ATOM      9  C   CYSSA   1       2.187  -1.408  -1.822  1.00 0.000
ATOM     10  O   CYSSA   1       2.001  -1.611  -3.023  1.00 0.000
ATOM     11  N   THR A   2       2.477  -2.380  -0.962  1.00 0.000
ATOM     12  H   THR A   2       2.614  -2.155  -0.018  1.00 0.000
ATOM     13  CA  THR A   2       2.595  -3.768  -1.389  1.00 0.000
ATOM     14  HA  THR A   2       2.986  -3.775  -2.396  1.00 0.000
ATOM     15  CB  THR A   2       3.568  -4.552  -0.487  1.00 0.000
ATOM     16  HB  THR A   2       3.751  -5.518  -0.935  1.00 0.000
ATOM     17  OG1 THR A   2       2.990  -4.741   0.809  1.00 0.000
ATOM     18  HG1 THR A   2       2.390  -5.491   0.786  1.00 0.000
ATOM     19  CG2 THR A   2       4.894  -3.818  -0.354  1.00 0.000
ATOM     20 HG21 THR A   2       4.751  -2.920   0.229  1.00 0.000
ATOM     21 HG22 THR A   2       5.611  -4.457   0.138  1.00 0.000
ATOM     22 HG23 THR A   2       5.259  -3.555  -1.336  1.00 0.000
ATOM     23  C   THR A   2       1.239  -4.464  -1.380  1.00 0.000
ATOM     24  O   THR A   2       0.648  -4.683  -0.322  1.00 0.000
ATOM     25  N   THR A   3       0.749  -4.812  -2.566  1.00 0.000
ATOM     26  H   THR A   3       1.267  -4.610  -3.373  1.00 0.000
ATOM     27  CA  THR A   3      -0.538  -5.483  -2.694  1.00 0.000
ATOM     28  HA  THR A   3      -1.044  -5.419  -1.742  1.00 0.000
ATOM     29  CB  THR A   3      -1.422  -4.803  -3.757  1.00 0.000
ATOM     30  HB  THR A   3      -2.320  -5.390  -3.885  1.00 0.000
ATOM     31  OG1 THR A   3      -0.724  -4.739  -5.006  1.00 0.000
ATOM     32  HG1 THR A   3      -1.062  -4.004  -5.524  1.00 0.000
ATOM     33  CG2 THR A   3      -1.816  -3.401  -3.318  1.00 0.000
ATOM     34 HG21 THR A   3      -0.930  -2.792  -3.221  1.00 0.000
ATOM     35 HG22 THR A   3      -2.474  -2.965  -4.054  1.00 0.000
ATOM     36 HG23 THR A   3      -2.324  -3.452  -2.366  1.00 0.000
ATOM     37  C   THR A   3      -0.358  -6.951  -3.063  1.00 0.000
ATOM     38  O   THR A   3       0.724  -7.369  -3.476  1.00 0.000
ATOM     39  N   ARG A   4      -1.425  -7.729  -2.911  1.00 0.000
ATOM     40  H   ARG A   4      -2.259  -7.337  -2.577  1.00 0.000
ATOM     41  CA  ARG A   4      -1.384  -9.152  -3.227  1.00 0.000
ATOM     42  HA  ARG A   4      -0.705  -9.626  -2.534  1.00 0.000
ATOM     43  CB  ARG A   4      -2.773  -9.772  -3.066  1.00 0.000
ATOM     44  HB2 ARG A   4      -3.317  -9.219  -2.315  1.00 0.000
ATOM     45  HB3 ARG A   4      -3.298  -9.697  -4.007  1.00 0.000
ATOM     46  CG  ARG A   4      -2.743 -11.234  -2.652  1.00 0.000
ATOM     47  HG2 ARG A   4      -1.862 -11.411  -2.053  1.00 0.000
ATOM     48  HG3 ARG A   4      -3.626 -11.451  -2.070  1.00 0.000
ATOM     49  CD  ARG A   4      -2.708 -12.155  -3.861  1.00 0.000
ATOM     50  HD2 ARG A   4      -3.692 -12.181  -4.306  1.00 0.000
ATOM     51  HD3 ARG A   4      -2.001 -11.762  -4.576  1.00 0.000
ATOM     52  NE  ARG A   4      -2.315 -13.515  -3.502  1.00 0.000
ATOM     53  HE  ARG A   4      -2.193 -13.716  -2.552  1.00 0.000
ATOM     54  CZ  ARG A   4      -2.118 -14.482  -4.392  1.00 0.000
ATOM     55  NH1 ARG A   4      -2.275 -14.239  -5.686  1.00 0.000
ATOM     56 HH11 ARG A   4      -2.543 -13.326  -5.993  1.00 0.000
ATOM     57 HH12 ARG A   4      -2.124 -14.968  -6.353  1.00 0.000
ATOM     58  NH2 ARG A   4      -1.761 -15.694  -3.987  1.00 0.000
ATOM     59 HH21 ARG A   4      -1.641 -15.881  -3.013  1.00 0.000
ATOM     60 HH22 ARG A   4      -1.613 -16.421  -4.657  1.00 0.000
ATOM     61  C   ARG A   4      -0.875  -9.378  -4.648  1.00 0.000
ATOM     62  O   ARG A   4      -1.487  -8.929  -5.618  1.00 0.000
ATOM     63  N   THR A   5       0.249 -10.078  -4.764  1.00 0.000
ATOM     64  H   THR A   5       0.691 -10.409  -3.954  1.00 0.000
ATOM     65  CA  THR A   5       0.842 -10.363  -6.065  1.00 0.000
ATOM     66  HA  THR A   5       0.485  -9.620  -6.763  1.00 0.000
ATOM     67  CB  THR A   5       2.379 -10.279  -6.013  1.00 0.000
ATOM     68  HB  THR A   5       2.745 -11.064  -5.367  1.00 0.000
ATOM     69  OG1 THR A   5       2.782  -9.012  -5.482  1.00 0.000
ATOM     70  HG1 THR A   5       2.136  -8.343  -5.722  1.00 0.000
ATOM     71  CG2 THR A   5       2.978 -10.468  -7.398  1.00 0.000
ATOM     72 HG21 THR A   5       2.700  -9.636  -8.027  1.00 0.000
ATOM     73 HG22 THR A   5       4.054 -10.517  -7.321  1.00 0.000
ATOM     74 HG23 THR A   5       2.606 -11.386  -7.829  1.00 0.000
ATOM     75  C   THR A   5       0.436 -11.745  -6.562  1.00 0.000
ATOM     76  O   THR A   5       0.398 -12.706  -5.794  1.00 0.000
ATOM     77  N   TYR A   6       0.134 -11.839  -7.853  1.00 0.000
ATOM     78  H   TYR A   6       0.183 -11.038  -8.415  1.00 0.000
ATOM     79  CA  TYR A   6      -0.270 -13.105  -8.453  1.00 0.000
ATOM     80  HA  TYR A   6      -0.146 -13.879  -7.710  1.00 0.000
ATOM     81  CB  TYR A   6      -1.741 -13.049  -8.869  1.00 0.000
ATOM     82  HB2 TYR A   6      -2.052 -14.028  -9.199  1.00 0.000
ATOM     83  HB3 TYR A   6      -2.338 -12.755  -8.018  1.00 0.000
ATOM     84  CG  TYR A   6      -2.017 -12.072  -9.990  1.00 0.000
ATOM     85  CD1 TYR A   6      -2.151 -12.510 -11.301  1.00 0.000
ATOM     86  HD1 TYR A   6      -2.056 -13.565 -11.515  1.00 0.000
ATOM     87  CE1 TYR A   6      -2.402 -11.621 -12.329  1.00 0.000
ATOM     88  HE1 TYR A   6      -2.504 -11.980 -13.342  1.00 0.000
ATOM     89  CZ  TYR A   6      -2.523 -10.275 -12.052  1.00 0.000
ATOM     90  CE2 TYR A   6      -2.393  -9.816 -10.758  1.00 0.000
ATOM     91  HE2 TYR A   6      -2.488  -8.762 -10.541  1.00 0.000
ATOM     92  CD2 TYR A   6      -2.141 -10.712  -9.737  1.00 0.000
ATOM     93  HD2 TYR A   6      -2.038 -10.355  -8.722  1.00 0.000
ATOM     94  OH  TYR A   6      -2.773  -9.386 -13.072  1.00 0.000
ATOM     95  HH  TYR A   6      -3.621  -8.960 -12.924  1.00 0.000
ATOM     96  C   TYR A   6       0.600 -13.438  -9.661  1.00 0.000
ATOM     97  O   TYR A   6       0.780 -12.612 -10.557  1.00 0.000
ATOM     98  N   TYR A   7       1.135 -14.653  -9.679  1.00 0.000
ATOM     99  H   TYR A   7       0.955 -15.266  -8.937  1.00 0.000
ATOM    100  CA  TYR A   7       1.988 -15.096 -10.776  1.00 0.000
ATOM    101  HA  TYR A   7       2.630 -14.272 -11.051  1.00 0.000
ATOM    102  CB  TYR A   7       2.857 -16.273 -10.331  1.00 0.000
ATOM    103  HB2 TYR A   7       2.329 -16.837  -9.577  1.00 0.000
ATOM    104  HB3 TYR A   7       3.050 -16.911 -11.181  1.00 0.000
ATOM    105  CG  TYR A   7       4.189 -15.857  -9.750  1.00 0.000
ATOM    106  CD1 TYR A   7       5.355 -16.539 -10.076  1.00 0.000
ATOM    107  HD1 TYR A   7       5.300 -17.378 -10.755  1.00 0.000
ATOM    108  CE1 TYR A   7       6.575 -16.163  -9.547  1.00 0.000
ATOM    109  HE1 TYR A   7       7.470 -16.705  -9.813  1.00 0.000
ATOM    110  CZ  TYR A   7       6.641 -15.092  -8.681  1.00 0.000
ATOM    111  CE2 TYR A   7       5.498 -14.398  -8.341  1.00 0.000
ATOM    112  HE2 TYR A   7       5.550 -13.560  -7.663  1.00 0.000
ATOM    113  CD2 TYR A   7       4.283 -14.783  -8.874  1.00 0.000
ATOM    114  HD2 TYR A   7       3.385 -14.242  -8.610  1.00 0.000
ATOM    115  OH  TYR A   7       7.854 -14.713  -8.152  1.00 0.000
ATOM    116  HH  TYR A   7       8.091 -15.308  -7.437  1.00 0.000
ATOM    117  C   TYR A   7       1.153 -15.496 -11.988  1.00 0.000
ATOM    118  O   TYR A   7       0.018 -15.955 -11.852  1.00 0.000
ATOM    119  N   THR A   8       1.723 -15.319 -13.176  1.00 0.000
ATOM    120  H   THR A   8       2.629 -14.949 -13.220  1.00 0.000
ATOM    121  CA  THR A   8       1.033 -15.660 -14.414  1.00 0.000
ATOM    122  HA  THR A   8       0.002 -15.877 -14.172  1.00 0.000
ATOM    123  CB  THR A   8       1.058 -14.488 -15.413  1.00 0.000
ATOM    124  HB  THR A   8       0.307 -14.663 -16.169  1.00 0.000
ATOM    125  OG1 THR A   8       2.343 -14.406 -16.040  1.00 0.000
ATOM    126  HG1 THR A   8       2.237 -14.122 -16.951  1.00 0.000
ATOM    127  CG2 THR A   8       0.745 -13.174 -14.713  1.00 0.000
ATOM    128 HG21 THR A   8       1.614 -12.844 -14.162  1.00 0.000
ATOM    129 HG22 THR A   8       0.481 -12.428 -15.449  1.00 0.000
ATOM    130 HG23 THR A   8      -0.081 -13.316 -14.032  1.00 0.000
ATOM    131  C   THR A   8       1.656 -16.886 -15.071  1.00 0.000
ATOM    132  O   THR A   8       2.840 -17.178 -14.899  1.00 0.000
ATOM    133  N   PRO A   9       0.843 -17.623 -15.842  1.00 0.000
ATOM    134  CA  PRO A   9       1.294 -18.830 -16.542  1.00 0.000
ATOM    135  HA  PRO A   9       1.762 -19.529 -15.865  1.00 0.000
ATOM    136  CB  PRO A   9      -0.005 -19.431 -17.084  1.00 0.000
ATOM    137  HB2 PRO A   9       0.183 -19.894 -18.043  1.00 0.000
ATOM    138  HB3 PRO A   9      -0.382 -20.167 -16.391  1.00 0.000
ATOM    139  CG  PRO A   9      -0.935 -18.274 -17.210  1.00 0.000
ATOM    140  HG2 PRO A   9      -0.794 -17.792 -18.165  1.00 0.000
ATOM    141  HG3 PRO A   9      -1.956 -18.612 -17.105  1.00 0.000
ATOM    142  CD  PRO A   9      -0.579 -17.334 -16.092  1.00 0.000
ATOM    143  HD2 PRO A   9      -0.716 -16.309 -16.403  1.00 0.000
ATOM    144  HD3 PRO A   9      -1.175 -17.547 -15.216  1.00 0.000
ATOM    145  C   PRO A   9       2.252 -18.513 -17.685  1.00 0.000
ATOM    146  O   PRO A   9       2.850 -19.413 -18.276  1.00 0.000
ATOM    147  N   THR A  10       2.396 -17.227 -17.992  1.00 0.000
ATOM    148  H   THR A  10       1.892 -16.557 -17.485  1.00 0.000
ATOM    149  CA  THR A  10       3.281 -16.792 -19.065  1.00 0.000
ATOM    150  HA  THR A  10       3.380 -17.607 -19.767  1.00 0.000
ATOM    151  CB  THR A  10       2.702 -15.576 -19.813  1.00 0.000
ATOM    152  HB  THR A  10       3.012 -14.677 -19.301  1.00 0.000
ATOM    153  OG1 THR A  10       1.272 -15.641 -19.818  1.00 0.000
ATOM    154  HG1 THR A  10       0.911 -14.756 -19.726  1.00 0.000
ATOM    155  CG2 THR A  10       3.218 -15.525 -21.243  1.00 0.000
ATOM    156 HG21 THR A  10       3.703 -14.575 -21.416  1.00 0.000
ATOM    157 HG22 THR A  10       3.927 -16.325 -21.399  1.00 0.000
ATOM    158 HG23 THR A  10       2.391 -15.638 -21.928  1.00 0.000
ATOM    159  C   THR A  10       4.661 -16.433 -18.526  1.00 0.000
ATOM    160  O   THR A  10       5.372 -15.615 -19.110  1.00 0.000
ATOM    161  N   ARG A  11       5.035 -17.050 -17.410  1.00 0.000
ATOM    162  H   ARG A  11       4.425 -17.692 -16.991  1.00 0.000
ATOM    163  CA  ARG A  11       6.331 -16.794 -16.793  1.00 0.000
ATOM    164  HA  ARG A  11       6.337 -17.270 -15.824  1.00 0.000
ATOM    165  CB  ARG A  11       7.453 -17.390 -17.646  1.00 0.000
ATOM    166  HB2 ARG A  11       7.456 -16.901 -18.609  1.00 0.000
ATOM    167  HB3 ARG A  11       8.397 -17.208 -17.156  1.00 0.000
ATOM    168  CG  ARG A  11       7.315 -18.887 -17.875  1.00 0.000
ATOM    169  HG2 ARG A  11       7.672 -19.409 -16.999  1.00 0.000
ATOM    170  HG3 ARG A  11       6.274 -19.122 -18.037  1.00 0.000
ATOM    171  CD  ARG A  11       8.120 -19.343 -19.081  1.00 0.000
ATOM    172  HD2 ARG A  11       8.009 -18.612 -19.868  1.00 0.000
ATOM    173  HD3 ARG A  11       9.160 -19.412 -18.798  1.00 0.000
ATOM    174  NE  ARG A  11       7.676 -20.643 -19.576  1.00 0.000
ATOM    175  HE  ARG A  11       7.112 -21.185 -18.986  1.00 0.000
ATOM    176  CZ  ARG A  11       7.994 -21.121 -20.774  1.00 0.000
ATOM    177  NH1 ARG A  11       8.755 -20.410 -21.595  1.00 0.000
ATOM    178 HH11 ARG A  11       9.091 -19.512 -21.311  1.00 0.000
ATOM    179 HH12 ARG A  11       8.994 -20.773 -22.496  1.00 0.000
ATOM    180  NH2 ARG A  11       7.551 -22.313 -21.153  1.00 0.000
ATOM    181 HH21 ARG A  11       6.977 -22.852 -20.537  1.00 0.000
ATOM    182 HH22 ARG A  11       7.790 -22.672 -22.054  1.00 0.000
ATOM    183  C   ARG A  11       6.559 -15.297 -16.608  1.00 0.000
ATOM    184  O   ARG A  11       7.698 -14.837 -16.535  1.00 0.000
ATOM    185  N   MET A  12       5.468 -14.542 -16.534  1.00 0.000
ATOM    186  H   MET A  12       4.587 -14.967 -16.598  1.00 0.000
ATOM    187  CA  MET A  12       5.549 -13.097 -16.356  1.00 0.000
ATOM    188  HA  MET A  12       6.587 -12.811 -16.444  1.00 0.000
ATOM    189  CB  MET A  12       4.743 -12.382 -17.443  1.00 0.000
ATOM    190  HB2 MET A  12       4.954 -12.846 -18.395  1.00 0.000
ATOM    191  HB3 MET A  12       3.691 -12.490 -17.224  1.00 0.000
ATOM    192  CG  MET A  12       5.056 -10.899 -17.555  1.00 0.000
ATOM    193  HG2 MET A  12       4.960 -10.449 -16.578  1.00 0.000
ATOM    194  HG3 MET A  12       6.073 -10.786 -17.903  1.00 0.000
ATOM    195  SD  MET A  12       3.955 -10.041 -18.696  1.00 0.000
ATOM    196  CE  MET A  12       2.389 -10.202 -17.840  1.00 0.000
ATOM    197  HE1 MET A  12       1.763 -10.908 -18.365  1.00 0.000
ATOM    198  HE2 MET A  12       2.564 -10.553 -16.834  1.00 0.000
ATOM    199  HE3 MET A  12       1.898  -9.241 -17.806  1.00 0.000
ATOM    200  C   MET A  12       5.040 -12.689 -14.978  1.00 0.000
ATOM    201  O   MET A  12       3.847 -12.789 -14.690  1.00 0.000
ATOM    202  N   LYS A  13       5.952 -12.229 -14.128  1.00 0.000
ATOM    203  H   LYS A  13       6.888 -12.172 -14.415  1.00 0.000
ATOM    204  CA  LYS A  13       5.596 -11.804 -12.779  1.00 0.000
ATOM    205  HA  LYS A  13       4.690 -12.318 -12.498  1.00 0.000
ATOM    206  CB  LYS A  13       6.707 -12.178 -11.795  1.00 0.000
ATOM    207  HB2 LYS A  13       7.531 -11.492 -11.924  1.00 0.000
ATOM    208  HB3 LYS A  13       6.326 -12.083 -10.788  1.00 0.000
ATOM    209  CG  LYS A  13       7.230 -13.592 -11.976  1.00 0.000
ATOM    210  HG2 LYS A  13       6.440 -14.291 -11.743  1.00 0.000
ATOM    211  HG3 LYS A  13       7.537 -13.724 -13.004  1.00 0.000
ATOM    212  CD  LYS A  13       8.415 -13.869 -11.067  1.00 0.000
ATOM    213  HD2 LYS A  13       8.193 -13.501 -10.077  1.00 0.000
ATOM    214  HD3 LYS A  13       8.585 -14.936 -11.026  1.00 0.000
ATOM    215  CE  LYS A  13       9.677 -13.187 -11.573  1.00 0.000
ATOM    216  HE2 LYS A  13       9.960 -13.634 -12.514  1.00 0.000
ATOM    217  HE3 LYS A  13       9.468 -12.138 -11.721  1.00 0.000
ATOM    218  NZ  LYS A  13      10.806 -13.325 -10.612  1.00 0.000
ATOM    219  HZ1 LYS A  13      11.669 -13.618 -11.114  1.00 0.000
ATOM    220  HZ2 LYS A  13      10.985 -12.417 -10.138  1.00 0.000
ATOM    221  HZ3 LYS A  13      10.577 -14.040  -9.892  1.00 0.000
ATOM    222  C   LYS A  13       5.344 -10.300 -12.731  1.00 0.000
ATOM    223  O   LYS A  13       5.772  -9.560 -13.617  1.00 0.000
ATOM    224  N   VAL A  14       4.649  -9.855 -11.689  1.00 0.000
ATOM    225  H   VAL A  14       4.335 -10.493 -11.015  1.00 0.000
ATOM    226  CA  VAL A  14       4.342  -8.439 -11.524  1.00 0.000
ATOM    227  HA  VAL A  14       4.474  -7.955 -12.481  1.00 0.000
ATOM    228  CB  VAL A  14       2.885  -8.229 -11.073  1.00 0.000
ATOM    229  HB  VAL A  14       2.748  -8.728 -10.124  1.00 0.000
ATOM    230  CG1 VAL A  14       2.594  -6.749 -10.878  1.00 0.000
ATOM    231 HG11 VAL A  14       3.179  -6.372 -10.052  1.00 0.000
ATOM    232 HG12 VAL A  14       2.853  -6.210 -11.777  1.00 0.000
ATOM    233 HG13 VAL A  14       1.544  -6.613 -10.666  1.00 0.000
ATOM    234  CG2 VAL A  14       1.922  -8.842 -12.078  1.00 0.000
ATOM    235 HG21 VAL A  14       2.481  -9.252 -12.907  1.00 0.000
ATOM    236 HG22 VAL A  14       1.356  -9.629 -11.602  1.00 0.000
ATOM    237 HG23 VAL A  14       1.247  -8.081 -12.440  1.00 0.000
ATOM    238  C   VAL A  14       5.276  -7.789 -10.509  1.00 0.000
ATOM    239  O   VAL A  14       5.327  -8.196  -9.348  1.00 0.000
ATOM    240  N   SER A  15       6.013  -6.777 -10.954  1.00 0.000
ATOM    241  H   SER A  15       5.927  -6.499 -11.890  1.00 0.000
ATOM    242  CA  SER A  15       6.948  -6.072 -10.085  1.00 0.000
ATOM    243  HA  SER A  15       7.484  -6.810  -9.507  1.00 0.000
ATOM    244  CB  SER A  15       7.949  -5.271 -10.920  1.00 0.000
ATOM    245  HB2 SER A  15       8.274  -5.868 -11.759  1.00 0.000
ATOM    246  HB3 SER A  15       7.472  -4.371 -11.282  1.00 0.000
ATOM    247  OG  SER A  15       9.082  -4.909 -10.150  1.00 0.000
ATOM    248  HG  SER A  15       9.311  -3.994 -10.328  1.00 0.000
ATOM    249  C   SER A  15       6.207  -5.142  -9.129  1.00 0.000
ATOM    250  O   SER A  15       5.342  -4.369  -9.542  1.00 0.000
ATOM    251  N   LYS A  16       6.551  -5.223  -7.849  1.00 0.000
ATOM    252  H   LYS A  16       7.248  -5.859  -7.581  1.00 0.000
ATOM    253  CA  LYS A  16       5.921  -4.390  -6.832  1.00 0.000
ATOM    254  HA  LYS A  16       5.391  -3.596  -7.336  1.00 0.000
ATOM    255  CB  LYS A  16       4.924  -5.213  -6.014  1.00 0.000
ATOM    256  HB2 LYS A  16       4.523  -5.997  -6.640  1.00 0.000
ATOM    257  HB3 LYS A  16       5.444  -5.662  -5.180  1.00 0.000
ATOM    258  CG  LYS A  16       3.764  -4.398  -5.469  1.00 0.000
ATOM    259  HG2 LYS A  16       3.307  -4.939  -4.654  1.00 0.000
ATOM    260  HG3 LYS A  16       4.139  -3.451  -5.110  1.00 0.000
ATOM    261  CD  LYS A  16       2.714  -4.140  -6.537  1.00 0.000
ATOM    262  HD2 LYS A  16       2.067  -3.340  -6.208  1.00 0.000
ATOM    263  HD3 LYS A  16       3.208  -3.852  -7.454  1.00 0.000
ATOM    264  CE  LYS A  16       1.869  -5.377  -6.798  1.00 0.000
ATOM    265  HE2 LYS A  16       2.524  -6.225  -6.925  1.00 0.000
ATOM    266  HE3 LYS A  16       1.226  -5.544  -5.947  1.00 0.000
ATOM    267  NZ  LYS A  16       1.028  -5.228  -8.018  1.00 0.000
ATOM    268  HZ1 LYS A  16       0.173  -5.814  -7.937  1.00 0.000
ATOM    269  HZ2 LYS A  16       0.745  -4.234  -8.137  1.00 0.000
ATOM    270  HZ3 LYS A  16       1.562  -5.527  -8.859  1.00 0.000
ATOM    271  C   LYS A  16       6.967  -3.774  -5.908  1.00 0.000
ATOM    272  O   LYS A  16       8.066  -4.307  -5.756  1.00 0.000
ATOM    273  N   CYSSA  17       6.617  -2.650  -5.292  1.00 0.000
ATOM    274  H   CYSSA  17       5.726  -2.273  -5.453  1.00 0.000
ATOM    275  CA  CYSSA  17       7.525  -1.962  -4.381  1.00 0.000
ATOM    276  HA  CYSSA  17       8.389  -1.650  -4.947  1.00 0.000
ATOM    277  CB  CYSSA  17       6.845  -0.727  -3.788  1.00 0.000
ATOM    278  HB2 CYSSA  17       7.509  -0.272  -3.067  1.00 0.000
ATOM    279  HB3 CYSSA  17       6.644  -0.020  -4.580  1.00 0.000
ATOM    280  SG  CYSSA  17       5.270  -1.078  -2.943  1.00 0.000
ATOM    281  C   CYSSA  17       7.981  -2.893  -3.261  1.00 0.000
ATOM    282  O   CYSSA  17       8.732  -2.490  -2.374  1.00 0.000
TER     283      CYSSA  17
ENDMDL
MODEL        2
ATOM      1  N   CYSSA   1       0.322   1.015  -1.128  1.00 0.000
ATOM      2  H   CYSSA   1       1.154   1.397  -0.775  1.00 0.000
ATOM      3  CA  CYSSA   1       0.379  -0.228  -1.888  1.00 0.000
ATOM      4  HA  CYSSA   1      -0.622  -0.459  -2.221  1.00 0.000
ATOM      5  CB  CYSSA   1       1.284  -0.062  -3.110  1.00 0.000
ATOM      6  HB2 CYSSA   1       1.202   0.952  -3.474  1.00 0.000
ATOM      7  HB3 CYSSA   1       2.306  -0.253  -2.820  1.00 0.000
ATOM      8  SG  CYSSA   1       0.880  -1.179  -4.492  1.00 0.000
ATOM      9  C   CYSSA   1       0.885  -1.375  -1.018  1.00 0.000
ATOM     10  O   CYSSA   1       2.010  -1.340  -0.518  1.00 0.000
ATOM     11  N   THR A   2       0.047  -2.391  -0.842  1.00 0.000
ATOM     12  H   THR A   2      -0.836  -2.361  -1.267  1.00 0.000
ATOM     13  CA  THR A   2       0.408  -3.548  -0.033  1.00 0.000
ATOM     14  HA  THR A   2       1.231  -3.265   0.606  1.00 0.000
ATOM     15  CB  THR A   2      -0.765  -3.997   0.860  1.00 0.000
ATOM     16  HB  THR A   2      -1.490  -4.511   0.245  1.00 0.000
ATOM     17  OG1 THR A   2      -1.387  -2.857   1.461  1.00 0.000
ATOM     18  HG1 THR A   2      -2.340  -2.976   1.463  1.00 0.000
ATOM     19  CG2 THR A   2      -0.285  -4.950   1.944  1.00 0.000
ATOM     20 HG21 THR A   2      -1.082  -5.119   2.653  1.00 0.000
ATOM     21 HG22 THR A   2       0.004  -5.889   1.497  1.00 0.000
ATOM     22 HG23 THR A   2       0.564  -4.518   2.454  1.00 0.000
ATOM     23  C   THR A   2       0.841  -4.718  -0.909  1.00 0.000
ATOM     24  O   THR A   2       0.459  -4.810  -2.076  1.00 0.000
ATOM     25  N   THR A   3       1.642  -5.613  -0.339  1.00 0.000
ATOM     26  H   THR A   3       1.912  -5.486   0.595  1.00 0.000
ATOM     27  CA  THR A   3       2.129  -6.778  -1.068  1.00 0.000
ATOM     28  HA  THR A   3       2.581  -6.431  -1.986  1.00 0.000
ATOM     29  CB  THR A   3       3.196  -7.540  -0.261  1.00 0.000
ATOM     30  HB  THR A   3       3.474  -8.429  -0.809  1.00 0.000
ATOM     31  OG1 THR A   3       2.666  -7.924   1.013  1.00 0.000
ATOM     32  HG1 THR A   3       3.384  -8.022   1.643  1.00 0.000
ATOM     33  CG2 THR A   3       4.438  -6.685  -0.061  1.00 0.000
ATOM     34 HG21 THR A   3       4.193  -5.833   0.556  1.00 0.000
ATOM     35 HG22 THR A   3       5.206  -7.271   0.421  1.00 0.000
ATOM     36 HG23 THR A   3       4.797  -6.342  -1.021  1.00 0.000
ATOM     37  C   THR A   3       0.988  -7.730  -1.407  1.00 0.000
ATOM     38  O   THR A   3       0.315  -8.250  -0.516  1.00 0.000
ATOM     39  N   ARG A   4       0.776  -7.956  -2.699  1.00 0.000
ATOM     40  H   ARG A   4       1.345  -7.512  -3.362  1.00 0.000
ATOM     41  CA  ARG A   4      -0.285  -8.846  -3.156  1.00 0.000
ATOM     42  HA  ARG A   4      -0.717  -9.320  -2.287  1.00 0.000
ATOM     43  CB  ARG A   4      -1.372  -8.049  -3.880  1.00 0.000
ATOM     44  HB2 ARG A   4      -1.792  -7.329  -3.193  1.00 0.000
ATOM     45  HB3 ARG A   4      -0.924  -7.525  -4.710  1.00 0.000
ATOM     46  CG  ARG A   4      -2.504  -8.911  -4.415  1.00 0.000
ATOM     47  HG2 ARG A   4      -3.135  -8.307  -5.050  1.00 0.000
ATOM     48  HG3 ARG A   4      -2.084  -9.723  -4.990  1.00 0.000
ATOM     49  CD  ARG A   4      -3.347  -9.487  -3.288  1.00 0.000
ATOM     50  HD2 ARG A   4      -3.977 -10.267  -3.690  1.00 0.000
ATOM     51  HD3 ARG A   4      -2.689  -9.904  -2.541  1.00 0.000
ATOM     52  NE  ARG A   4      -4.191  -8.472  -2.663  1.00 0.000
ATOM     53  HE  ARG A   4      -3.979  -7.532  -2.842  1.00 0.000
ATOM     54  CZ  ARG A   4      -5.220  -8.756  -1.873  1.00 0.000
ATOM     55  NH1 ARG A   4      -5.531 -10.019  -1.613  1.00 0.000
ATOM     56 HH11 ARG A   4      -4.989 -10.758  -2.011  1.00 0.000
ATOM     57 HH12 ARG A   4      -6.306 -10.230  -1.016  1.00 0.000
ATOM     58  NH2 ARG A   4      -5.940  -7.777  -1.341  1.00 0.000
ATOM     59 HH21 ARG A   4      -5.709  -6.824  -1.535  1.00 0.000
ATOM     60 HH22 ARG A   4      -6.715  -7.992  -0.747  1.00 0.000
ATOM     61  C   ARG A   4       0.271  -9.925  -4.080  1.00 0.000
ATOM     62  O   ARG A   4       1.195  -9.678  -4.857  1.00 0.000
ATOM     63  N   THR A   5      -0.297 -11.123  -3.992  1.00 0.000
ATOM     64  H   THR A   5      -1.029 -11.258  -3.354  1.00 0.000
ATOM     65  CA  THR A   5       0.143 -12.240  -4.818  1.00 0.000
ATOM     66  HA  THR A   5       1.185 -12.088  -5.059  1.00 0.000
ATOM     67  CB  THR A   5       0.011 -13.580  -4.069  1.00 0.000
ATOM     68  HB  THR A   5      -0.552 -14.266  -4.686  1.00 0.000
ATOM     69  OG1 THR A   5      -0.687 -13.383  -2.834  1.00 0.000
ATOM     70  HG1 THR A   5      -0.141 -12.866  -2.237  1.00 0.000
ATOM     71  CG2 THR A   5       1.380 -14.183  -3.794  1.00 0.000
ATOM     72 HG21 THR A   5       1.375 -14.661  -2.825  1.00 0.000
ATOM     73 HG22 THR A   5       1.611 -14.914  -4.555  1.00 0.000
ATOM     74 HG23 THR A   5       2.126 -13.403  -3.806  1.00 0.000
ATOM     75  C   THR A   5      -0.658 -12.315  -6.113  1.00 0.000
ATOM     76  O   THR A   5      -1.827 -12.702  -6.110  1.00 0.000
ATOM     77  N   TYR A   6      -0.023 -11.942  -7.218  1.00 0.000
ATOM     78  H   TYR A   6       0.908 -11.643  -7.157  1.00 0.000
ATOM     79  CA  TYR A   6      -0.677 -11.965  -8.521  1.00 0.000
ATOM     80  HA  TYR A   6      -1.601 -12.515  -8.418  1.00 0.000
ATOM     81  CB  TYR A   6      -0.996 -10.541  -8.981  1.00 0.000
ATOM     82  HB2 TYR A   6      -1.715 -10.105  -8.305  1.00 0.000
ATOM     83  HB3 TYR A   6      -0.090  -9.954  -8.963  1.00 0.000
ATOM     84  CG  TYR A   6      -1.569 -10.470 -10.378  1.00 0.000
ATOM     85  CD1 TYR A   6      -0.745 -10.277 -11.479  1.00 0.000
ATOM     86  HD1 TYR A   6       0.320 -10.178 -11.327  1.00 0.000
ATOM     87  CE1 TYR A   6      -1.264 -10.211 -12.758  1.00 0.000
ATOM     88  HE1 TYR A   6      -0.607 -10.061 -13.602  1.00 0.000
ATOM     89  CZ  TYR A   6      -2.624 -10.338 -12.948  1.00 0.000
ATOM     90  CE2 TYR A   6      -3.464 -10.530 -11.871  1.00 0.000
ATOM     91  HE2 TYR A   6      -4.529 -10.630 -12.021  1.00 0.000
ATOM     92  CD2 TYR A   6      -2.936 -10.594 -10.596  1.00 0.000
ATOM     93  HD2 TYR A   6      -3.591 -10.744  -9.750  1.00 0.000
ATOM     94  OH  TYR A   6      -3.147 -10.273 -14.220  1.00 0.000
ATOM     95  HH  TYR A   6      -2.448 -10.056 -14.842  1.00 0.000
ATOM     96  C   TYR A   6       0.198 -12.662  -9.558  1.00 0.000
ATOM     97  O   TYR A   6       1.126 -12.067 -10.106  1.00 0.000
ATOM     98  N   TYR A   7      -0.105 -13.928  -9.824  1.00 0.000
ATOM     99  H   TYR A   7      -0.856 -14.348  -9.355  1.00 0.000
ATOM    100  CA  TYR A   7       0.654 -14.709 -10.793  1.00 0.000
ATOM    101  HA  TYR A   7       1.629 -14.255 -10.895  1.00 0.000
ATOM    102  CB  TYR A   7       0.826 -16.146 -10.300  1.00 0.000
ATOM    103  HB2 TYR A   7      -0.007 -16.403  -9.663  1.00 0.000
ATOM    104  HB3 TYR A   7       0.840 -16.812 -11.151  1.00 0.000
ATOM    105  CG  TYR A   7       2.097 -16.369  -9.513  1.00 0.000
ATOM    106  CD1 TYR A   7       3.333 -16.006 -10.036  1.00 0.000
ATOM    107  HD1 TYR A   7       3.377 -15.560 -11.019  1.00 0.000
ATOM    108  CE1 TYR A   7       4.498 -16.208  -9.321  1.00 0.000
ATOM    109  HE1 TYR A   7       5.449 -15.919  -9.744  1.00 0.000
ATOM    110  CZ  TYR A   7       4.438 -16.778  -8.066  1.00 0.000
ATOM    111  CE2 TYR A   7       3.223 -17.146  -7.526  1.00 0.000
ATOM    112  HE2 TYR A   7       3.177 -17.593  -6.544  1.00 0.000
ATOM    113  CD2 TYR A   7       2.064 -16.942  -8.248  1.00 0.000
ATOM    114  HD2 TYR A   7       1.111 -17.230  -7.828  1.00 0.000
ATOM    115  OH  TYR A   7       5.595 -16.981  -7.350  1.00 0.000
ATOM    116  HH  TYR A   7       5.405 -16.919  -6.411  1.00 0.000
ATOM    117  C   TYR A   7      -0.035 -14.705 -12.155  1.00 0.000
ATOM    118  O   TYR A   7      -1.180 -14.270 -12.284  1.00 0.000
ATOM    119  N   THR A   8       0.671 -15.194 -13.169  1.00 0.000
ATOM    120  H   THR A   8       1.578 -15.526 -13.003  1.00 0.000
ATOM    121  CA  THR A   8       0.130 -15.248 -14.522  1.00 0.000
ATOM    122  HA  THR A   8      -0.943 -15.354 -14.448  1.00 0.000
ATOM    123  CB  THR A   8       0.435 -13.955 -15.301  1.00 0.000
ATOM    124  HB  THR A   8       0.535 -14.199 -16.348  1.00 0.000
ATOM    125  OG1 THR A   8       1.662 -13.381 -14.835  1.00 0.000
ATOM    126  HG1 THR A   8       1.479 -12.775 -14.113  1.00 0.000
ATOM    127  CG2 THR A   8      -0.694 -12.948 -15.142  1.00 0.000
ATOM    128 HG21 THR A   8      -1.574 -13.310 -15.652  1.00 0.000
ATOM    129 HG22 THR A   8      -0.914 -12.816 -14.092  1.00 0.000
ATOM    130 HG23 THR A   8      -0.395 -12.001 -15.568  1.00 0.000
ATOM    131  C   THR A   8       0.692 -16.437 -15.292  1.00 0.000
ATOM    132  O   THR A   8       1.727 -17.003 -14.939  1.00 0.000
ATOM    133  N   PRO A   9      -0.003 -16.826 -16.371  1.00 0.000
ATOM    134  CA  PRO A   9       0.410 -17.951 -17.215  1.00 0.000
ATOM    135  HA  PRO A   9       0.566 -18.848 -16.633  1.00 0.000
ATOM    136  CB  PRO A   9      -0.784 -18.149 -18.152  1.00 0.000
ATOM    137  HB2 PRO A   9      -0.433 -18.456 -19.127  1.00 0.000
ATOM    138  HB3 PRO A   9      -1.444 -18.902 -17.747  1.00 0.000
ATOM    139  CG  PRO A   9      -1.448 -16.816 -18.206  1.00 0.000
ATOM    140  HG2 PRO A   9      -0.988 -16.207 -18.969  1.00 0.000
ATOM    141  HG3 PRO A   9      -2.502 -16.939 -18.407  1.00 0.000
ATOM    142  CD  PRO A   9      -1.245 -16.197 -16.851  1.00 0.000
ATOM    143  HD2 PRO A   9      -1.127 -15.127 -16.938  1.00 0.000
ATOM    144  HD3 PRO A   9      -2.073 -16.435 -16.199  1.00 0.000
ATOM    145  C   PRO A   9       1.670 -17.643 -18.017  1.00 0.000
ATOM    146  O   PRO A   9       2.297 -18.541 -18.579  1.00 0.000
ATOM    147  N   THR A  10       2.037 -16.366 -18.066  1.00 0.000
ATOM    148  H   THR A  10       1.497 -15.696 -17.597  1.00 0.000
ATOM    149  CA  THR A  10       3.222 -15.939 -18.799  1.00 0.000
ATOM    150  HA  THR A  10       3.187 -16.389 -19.780  1.00 0.000
ATOM    151  CB  THR A  10       3.256 -14.408 -18.969  1.00 0.000
ATOM    152  HB  THR A  10       2.437 -14.115 -19.611  1.00 0.000
ATOM    153  OG1 THR A  10       4.491 -14.010 -19.576  1.00 0.000
ATOM    154  HG1 THR A  10       4.511 -13.054 -19.663  1.00 0.000
ATOM    155  CG2 THR A  10       3.097 -13.711 -17.627  1.00 0.000
ATOM    156 HG21 THR A  10       3.234 -14.427 -16.830  1.00 0.000
ATOM    157 HG22 THR A  10       3.835 -12.927 -17.538  1.00 0.000
ATOM    158 HG23 THR A  10       2.108 -13.282 -17.559  1.00 0.000
ATOM    159  C   THR A  10       4.497 -16.388 -18.094  1.00 0.000
ATOM    160  O   THR A  10       5.581 -16.364 -18.676  1.00 0.000
ATOM    161  N   ARG A  11       4.359 -16.799 -16.838  1.00 0.000
ATOM    162  H   ARG A  11       3.469 -16.796 -16.428  1.00 0.000
ATOM    163  CA  ARG A  11       5.501 -17.254 -16.053  1.00 0.000
ATOM    164  HA  ARG A  11       5.140 -17.542 -15.077  1.00 0.000
ATOM    165  CB  ARG A  11       6.153 -18.467 -16.719  1.00 0.000
ATOM    166  HB2 ARG A  11       6.565 -18.163 -17.670  1.00 0.000
ATOM    167  HB3 ARG A  11       6.953 -18.822 -16.087  1.00 0.000
ATOM    168  CG  ARG A  11       5.192 -19.619 -16.963  1.00 0.000
ATOM    169  HG2 ARG A  11       4.235 -19.219 -17.266  1.00 0.000
ATOM    170  HG3 ARG A  11       5.588 -20.246 -17.747  1.00 0.000
ATOM    171  CD  ARG A  11       4.998 -20.457 -15.709  1.00 0.000
ATOM    172  HD2 ARG A  11       4.821 -21.482 -16.001  1.00 0.000
ATOM    173  HD3 ARG A  11       5.897 -20.403 -15.113  1.00 0.000
ATOM    174  NE  ARG A  11       3.869 -19.991 -14.908  1.00 0.000
ATOM    175  HE  ARG A  11       3.265 -19.335 -15.313  1.00 0.000
ATOM    176  CZ  ARG A  11       3.623 -20.409 -13.671  1.00 0.000
ATOM    177  NH1 ARG A  11       4.422 -21.297 -13.097  1.00 0.000
ATOM    178 HH11 ARG A  11       5.213 -21.653 -13.595  1.00 0.000
ATOM    179 HH12 ARG A  11       4.235 -21.609 -12.165  1.00 0.000
ATOM    180  NH2 ARG A  11       2.575 -19.938 -13.007  1.00 0.000
ATOM    181 HH21 ARG A  11       1.971 -19.268 -13.436  1.00 0.000
ATOM    182 HH22 ARG A  11       2.391 -20.253 -12.076  1.00 0.000
ATOM    183  C   ARG A  11       6.527 -16.137 -15.889  1.00 0.000
ATOM    184  O   ARG A  11       7.679 -16.387 -15.535  1.00 0.000
ATOM    185  N   MET A  12       6.101 -14.906 -16.149  1.00 0.000
ATOM    186  H   MET A  12       5.171 -14.770 -16.427  1.00 0.000
ATOM    187  CA  MET A  12       6.983 -13.751 -16.029  1.00 0.000
ATOM    188  HA  MET A  12       7.982 -14.115 -15.842  1.00 0.000
ATOM    189  CB  MET A  12       6.984 -12.946 -17.330  1.00 0.000
ATOM    190  HB2 MET A  12       5.978 -12.916 -17.722  1.00 0.000
ATOM    191  HB3 MET A  12       7.308 -11.938 -17.116  1.00 0.000
ATOM    192  CG  MET A  12       7.896 -13.522 -18.401  1.00 0.000
ATOM    193  HG2 MET A  12       8.754 -13.969 -17.922  1.00 0.000
ATOM    194  HG3 MET A  12       7.354 -14.281 -18.945  1.00 0.000
ATOM    195  SD  MET A  12       8.472 -12.274 -19.568  1.00 0.000
ATOM    196  CE  MET A  12      10.240 -12.339 -19.288  1.00 0.000
ATOM    197  HE1 MET A  12      10.618 -13.303 -19.595  1.00 0.000
ATOM    198  HE2 MET A  12      10.724 -11.563 -19.862  1.00 0.000
ATOM    199  HE3 MET A  12      10.444 -12.191 -18.238  1.00 0.000
ATOM    200  C   MET A  12       6.558 -12.860 -14.866  1.00 0.000
ATOM    201  O   MET A  12       5.511 -12.214 -14.916  1.00 0.000
ATOM    202  N   LYS A  13       7.376 -12.831 -13.819  1.00 0.000
ATOM    203  H   LYS A  13       8.196 -13.368 -13.838  1.00 0.000
ATOM    204  CA  LYS A  13       7.085 -12.019 -12.644  1.00 0.000
ATOM    205  HA  LYS A  13       6.045 -12.161 -12.391  1.00 0.000
ATOM    206  CB  LYS A  13       7.951 -12.465 -11.463  1.00 0.000
ATOM    207  HB2 LYS A  13       7.712 -11.854 -10.606  1.00 0.000
ATOM    208  HB3 LYS A  13       7.722 -13.497 -11.235  1.00 0.000
ATOM    209  CG  LYS A  13       9.443 -12.355 -11.727  1.00 0.000
ATOM    210  HG2 LYS A  13       9.658 -12.766 -12.702  1.00 0.000
ATOM    211  HG3 LYS A  13       9.727 -11.313 -11.703  1.00 0.000
ATOM    212  CD  LYS A  13      10.250 -13.111 -10.685  1.00 0.000
ATOM    213  HD2 LYS A  13       9.839 -12.910  -9.708  1.00 0.000
ATOM    214  HD3 LYS A  13      10.188 -14.170 -10.893  1.00 0.000
ATOM    215  CE  LYS A  13      11.712 -12.689 -10.700  1.00 0.000
ATOM    216  HE2 LYS A  13      11.765 -11.629 -10.893  1.00 0.000
ATOM    217  HE3 LYS A  13      12.143 -12.901  -9.732  1.00 0.000
ATOM    218  NZ  LYS A  13      12.487 -13.412 -11.745  1.00 0.000
ATOM    219  HZ1 LYS A  13      13.479 -13.514 -11.448  1.00 0.000
ATOM    220  HZ2 LYS A  13      12.084 -14.359 -11.899  1.00 0.000
ATOM    221  HZ3 LYS A  13      12.458 -12.885 -12.641  1.00 0.000
ATOM    222  C   LYS A  13       7.324 -10.540 -12.931  1.00 0.000
ATOM    223  O   LYS A  13       8.287 -10.176 -13.605  1.00 0.000
ATOM    224  N   VAL A  14       6.440  -9.691 -12.415  1.00 0.000
ATOM    225  H   VAL A  14       5.693 -10.042 -11.887  1.00 0.000
ATOM    226  CA  VAL A  14       6.556  -8.252 -12.615  1.00 0.000
ATOM    227  HA  VAL A  14       7.236  -8.082 -13.437  1.00 0.000
ATOM    228  CB  VAL A  14       5.196  -7.623 -12.973  1.00 0.000
ATOM    229  HB  VAL A  14       4.518  -7.787 -12.149  1.00 0.000
ATOM    230  CG1 VAL A  14       5.339  -6.123 -13.181  1.00 0.000
ATOM    231 HG11 VAL A  14       5.257  -5.619 -12.230  1.00 0.000
ATOM    232 HG12 VAL A  14       6.303  -5.911 -13.619  1.00 0.000
ATOM    233 HG13 VAL A  14       4.559  -5.775 -13.842  1.00 0.000
ATOM    234  CG2 VAL A  14       4.613  -8.288 -14.211  1.00 0.000
ATOM    235 HG21 VAL A  14       5.148  -7.951 -15.087  1.00 0.000
ATOM    236 HG22 VAL A  14       4.707  -9.360 -14.122  1.00 0.000
ATOM    237 HG23 VAL A  14       3.569  -8.025 -14.303  1.00 0.000
ATOM    238  C   VAL A  14       7.107  -7.567 -11.369  1.00 0.000
ATOM    239  O   VAL A  14       6.832  -7.986 -10.245  1.00 0.000
ATOM    240  N   SER A  15       7.887  -6.510 -11.577  1.00 0.000
ATOM    241  H   SER A  15       8.069  -6.225 -12.497  1.00 0.000
ATOM    242  CA  SER A  15       8.480  -5.768 -10.471  1.00 0.000
ATOM    243  HA  SER A  15       9.209  -6.408  -9.995  1.00 0.000
ATOM    244  CB  SER A  15       9.183  -4.513 -10.990  1.00 0.000
ATOM    245  HB2 SER A  15       8.496  -3.680 -10.959  1.00 0.000
ATOM    246  HB3 SER A  15      10.037  -4.297 -10.364  1.00 0.000
ATOM    247  OG  SER A  15       9.626  -4.691 -12.324  1.00 0.000
ATOM    248  HG  SER A  15      10.279  -4.020 -12.537  1.00 0.000
ATOM    249  C   SER A  15       7.419  -5.384  -9.444  1.00 0.000
ATOM    250  O   SER A  15       6.341  -4.906  -9.797  1.00 0.000
ATOM    251  N   LYS A  16       7.733  -5.596  -8.170  1.00 0.000
ATOM    252  H   LYS A  16       8.608  -5.980  -7.952  1.00 0.000
ATOM    253  CA  LYS A  16       6.809  -5.271  -7.090  1.00 0.000
ATOM    254  HA  LYS A  16       5.947  -5.914  -7.186  1.00 0.000
ATOM    255  CB  LYS A  16       7.471  -5.523  -5.733  1.00 0.000
ATOM    256  HB2 LYS A  16       8.427  -5.022  -5.713  1.00 0.000
ATOM    257  HB3 LYS A  16       6.842  -5.110  -4.957  1.00 0.000
ATOM    258  CG  LYS A  16       7.697  -6.994  -5.430  1.00 0.000
ATOM    259  HG2 LYS A  16       8.016  -7.494  -6.333  1.00 0.000
ATOM    260  HG3 LYS A  16       8.466  -7.083  -4.676  1.00 0.000
ATOM    261  CD  LYS A  16       6.429  -7.660  -4.923  1.00 0.000
ATOM    262  HD2 LYS A  16       6.203  -7.281  -3.937  1.00 0.000
ATOM    263  HD3 LYS A  16       5.616  -7.427  -5.596  1.00 0.000
ATOM    264  CE  LYS A  16       6.586  -9.171  -4.843  1.00 0.000
ATOM    265  HE2 LYS A  16       7.230  -9.496  -5.646  1.00 0.000
ATOM    266  HE3 LYS A  16       7.038  -9.423  -3.895  1.00 0.000
ATOM    267  NZ  LYS A  16       5.277  -9.872  -4.957  1.00 0.000
ATOM    268  HZ1 LYS A  16       5.401 -10.891  -4.787  1.00 0.000
ATOM    269  HZ2 LYS A  16       4.607  -9.494  -4.257  1.00 0.000
ATOM    270  HZ3 LYS A  16       4.881  -9.736  -5.909  1.00 0.000
ATOM    271  C   LYS A  16       6.352  -3.819  -7.182  1.00 0.000
ATOM    272  O   LYS A  16       6.962  -3.009  -7.882  1.00 0.000
ATOM    273  N   CYSSA  17       5.277  -3.495  -6.472  1.00 0.000
ATOM    274  H   CYSSA  17       4.834  -4.185  -5.933  1.00 0.000
ATOM    275  CA  CYSSA  17       4.739  -2.140  -6.473  1.00 0.000
ATOM    276  HA  CYSSA  17       4.358  -1.935  -7.462  1.00 0.000
ATOM    277  CB  CYSSA  17       3.594  -2.024  -5.465  1.00 0.000
ATOM    278  HB2 CYSSA  17       3.030  -2.945  -5.464  1.00 0.000
ATOM    279  HB3 CYSSA  17       4.006  -1.859  -4.480  1.00 0.000
ATOM    280  SG  CYSSA  17       2.431  -0.665  -5.814  1.00 0.000
ATOM    281  C   CYSSA  17       5.827  -1.122  -6.143  1.00 0.000
ATOM    282  O   CYSSA  17       5.615   0.085  -6.256  1.00 0.000
TER     283      CYSSA  17
ENDMDL
MODEL        3
ATOM      1  N   CYSSA   1       0.330  -0.010  -2.545  1.00 0.000
ATOM      2  H   CYSSA   1      -0.216  -0.067  -3.359  1.00 0.000
ATOM      3  CA  CYSSA   1       1.655  -0.616  -2.535  1.00 0.000
ATOM      4  HA  CYSSA   1       1.837  -1.034  -3.514  1.00 0.000
ATOM      5  CB  CYSSA   1       2.721   0.441  -2.240  1.00 0.000
ATOM      6  HB2 CYSSA   1       2.484   0.928  -1.304  1.00 0.000
ATOM      7  HB3 CYSSA   1       3.683  -0.042  -2.154  1.00 0.000
ATOM      8  SG  CYSSA   1       2.859   1.734  -3.516  1.00 0.000
ATOM      9  C   CYSSA   1       1.733  -1.736  -1.501  1.00 0.000
ATOM     10  O   CYSSA   1       2.691  -1.821  -0.732  1.00 0.000
ATOM     11  N   THR A   2       0.718  -2.594  -1.489  1.00 0.000
ATOM     12  H   THR A   2      -0.016  -2.474  -2.127  1.00 0.000
ATOM     13  CA  THR A   2       0.670  -3.708  -0.550  1.00 0.000
ATOM     14  HA  THR A   2       1.411  -3.530   0.217  1.00 0.000
ATOM     15  CB  THR A   2      -0.710  -3.814   0.127  1.00 0.000
ATOM     16  HB  THR A   2      -1.426  -4.159  -0.605  1.00 0.000
ATOM     17  OG1 THR A   2      -1.118  -2.529   0.610  1.00 0.000
ATOM     18  HG1 THR A   2      -0.356  -2.062   0.960  1.00 0.000
ATOM     19  CG2 THR A   2      -0.673  -4.806   1.278  1.00 0.000
ATOM     20 HG21 THR A   2      -0.595  -5.810   0.887  1.00 0.000
ATOM     21 HG22 THR A   2       0.180  -4.598   1.907  1.00 0.000
ATOM     22 HG23 THR A   2      -1.579  -4.717   1.860  1.00 0.000
ATOM     23  C   THR A   2       0.985  -5.027  -1.245  1.00 0.000
ATOM     24  O   THR A   2       0.746  -5.183  -2.443  1.00 0.000
ATOM     25  N   THR A   3       1.523  -5.977  -0.486  1.00 0.000
ATOM     26  H   THR A   3       1.689  -5.793   0.462  1.00 0.000
ATOM     27  CA  THR A   3       1.871  -7.284  -1.030  1.00 0.000
ATOM     28  HA  THR A   3       2.586  -7.134  -1.825  1.00 0.000
ATOM     29  CB  THR A   3       2.519  -8.183   0.040  1.00 0.000
ATOM     30  HB  THR A   3       2.784  -9.126  -0.416  1.00 0.000
ATOM     31  OG1 THR A   3       1.593  -8.423   1.105  1.00 0.000
ATOM     32  HG1 THR A   3       1.927  -9.124   1.669  1.00 0.000
ATOM     33  CG2 THR A   3       3.782  -7.540   0.595  1.00 0.000
ATOM     34 HG21 THR A   3       3.526  -6.908   1.432  1.00 0.000
ATOM     35 HG22 THR A   3       4.465  -8.311   0.921  1.00 0.000
ATOM     36 HG23 THR A   3       4.251  -6.946  -0.175  1.00 0.000
ATOM     37  C   THR A   3       0.644  -7.990  -1.594  1.00 0.000
ATOM     38  O   THR A   3      -0.229  -8.431  -0.846  1.00 0.000
ATOM     39  N   ARG A   4       0.583  -8.093  -2.918  1.00 0.000
ATOM     40  H   ARG A   4       1.309  -7.721  -3.461  1.00 0.000
ATOM     41  CA  ARG A   4      -0.539  -8.745  -3.582  1.00 0.000
ATOM     42  HA  ARG A   4      -1.186  -9.151  -2.819  1.00 0.000
ATOM     43  CB  ARG A   4      -1.326  -7.731  -4.415  1.00 0.000
ATOM     44  HB2 ARG A   4      -1.443  -6.824  -3.839  1.00 0.000
ATOM     45  HB3 ARG A   4      -0.767  -7.509  -5.311  1.00 0.000
ATOM     46  CG  ARG A   4      -2.707  -8.218  -4.822  1.00 0.000
ATOM     47  HG2 ARG A   4      -3.145  -8.761  -3.998  1.00 0.000
ATOM     48  HG3 ARG A   4      -3.323  -7.364  -5.062  1.00 0.000
ATOM     49  CD  ARG A   4      -2.639  -9.135  -6.034  1.00 0.000
ATOM     50  HD2 ARG A   4      -1.916  -8.737  -6.730  1.00 0.000
ATOM     51  HD3 ARG A   4      -2.323 -10.115  -5.709  1.00 0.000
ATOM     52  NE  ARG A   4      -3.930  -9.251  -6.706  1.00 0.000
ATOM     53  HE  ARG A   4      -4.035  -8.798  -7.568  1.00 0.000
ATOM     54  CZ  ARG A   4      -4.958  -9.932  -6.211  1.00 0.000
ATOM     55  NH1 ARG A   4      -4.845 -10.554  -5.045  1.00 0.000
ATOM     56 HH11 ARG A   4      -3.985 -10.511  -4.537  1.00 0.000
ATOM     57 HH12 ARG A   4      -5.621 -11.065  -4.674  1.00 0.000
ATOM     58  NH2 ARG A   4      -6.101  -9.991  -6.881  1.00 0.000
ATOM     59 HH21 ARG A   4      -6.190  -9.522  -7.760  1.00 0.000
ATOM     60 HH22 ARG A   4      -6.874 -10.503  -6.508  1.00 0.000
ATOM     61  C   ARG A   4      -0.055  -9.885  -4.474  1.00 0.000
ATOM     62  O   ARG A   4       0.689  -9.667  -5.431  1.00 0.000
ATOM     63  N   THR A   5      -0.482 -11.102  -4.154  1.00 0.000
ATOM     64  H   THR A   5      -1.074 -11.212  -3.380  1.00 0.000
ATOM     65  CA  THR A   5      -0.091 -12.277  -4.924  1.00 0.000
ATOM     66  HA  THR A   5       0.973 -12.220  -5.101  1.00 0.000
ATOM     67  CB  THR A   5      -0.384 -13.577  -4.152  1.00 0.000
ATOM     68  HB  THR A   5      -0.834 -14.287  -4.832  1.00 0.000
ATOM     69  OG1 THR A   5      -1.295 -13.316  -3.079  1.00 0.000
ATOM     70  HG1 THR A   5      -1.531 -14.142  -2.651  1.00 0.000
ATOM     71  CG2 THR A   5       0.899 -14.179  -3.600  1.00 0.000
ATOM     72 HG21 THR A   5       1.259 -14.941  -4.275  1.00 0.000
ATOM     73 HG22 THR A   5       1.646 -13.405  -3.499  1.00 0.000
ATOM     74 HG23 THR A   5       0.703 -14.618  -2.632  1.00 0.000
ATOM     75  C   THR A   5      -0.815 -12.321  -6.265  1.00 0.000
ATOM     76  O   THR A   5      -2.011 -12.606  -6.326  1.00 0.000
ATOM     77  N   TYR A   6      -0.083 -12.037  -7.336  1.00 0.000
ATOM     78  H   TYR A   6       0.865 -11.817  -7.223  1.00 0.000
ATOM     79  CA  TYR A   6      -0.656 -12.042  -8.677  1.00 0.000
ATOM     80  HA  TYR A   6      -1.623 -12.521  -8.622  1.00 0.000
ATOM     81  CB  TYR A   6      -0.840 -10.610  -9.182  1.00 0.000
ATOM     82  HB2 TYR A   6      -1.500 -10.082  -8.512  1.00 0.000
ATOM     83  HB3 TYR A   6       0.120 -10.116  -9.198  1.00 0.000
ATOM     84  CG  TYR A   6      -1.428 -10.529 -10.572  1.00 0.000
ATOM     85  CD1 TYR A   6      -2.799 -10.405 -10.762  1.00 0.000
ATOM     86  HD1 TYR A   6      -3.447 -10.368  -9.898  1.00 0.000
ATOM     87  CE1 TYR A   6      -3.341 -10.332 -12.030  1.00 0.000
ATOM     88  HE1 TYR A   6      -4.409 -10.236 -12.157  1.00 0.000
ATOM     89  CZ  TYR A   6      -2.511 -10.380 -13.130  1.00 0.000
ATOM     90  CE2 TYR A   6      -1.146 -10.503 -12.969  1.00 0.000
ATOM     91  HE2 TYR A   6      -0.496 -10.541 -13.830  1.00 0.000
ATOM     92  CD2 TYR A   6      -0.613 -10.577 -11.696  1.00 0.000
ATOM     93  HD2 TYR A   6       0.455 -10.674 -11.566  1.00 0.000
ATOM     94  OH  TYR A   6      -3.046 -10.307 -14.396  1.00 0.000
ATOM     95  HH  TYR A   6      -2.684  -9.544 -14.852  1.00 0.000
ATOM     96  C   TYR A   6       0.227 -12.825  -9.644  1.00 0.000
ATOM     97  O   TYR A   6       1.228 -12.310 -10.143  1.00 0.000
ATOM     98  N   TYR A   7      -0.151 -14.072  -9.903  1.00 0.000
ATOM     99  H   TYR A   7      -0.957 -14.426  -9.474  1.00 0.000
ATOM    100  CA  TYR A   7       0.607 -14.927 -10.808  1.00 0.000
ATOM    101  HA  TYR A   7       1.587 -14.491 -10.935  1.00 0.000
ATOM    102  CB  TYR A   7       0.760 -16.327 -10.212  1.00 0.000
ATOM    103  HB2 TYR A   7      -0.102 -16.548  -9.602  1.00 0.000
ATOM    104  HB3 TYR A   7       0.822 -17.048 -11.014  1.00 0.000
ATOM    105  CG  TYR A   7       1.991 -16.486  -9.348  1.00 0.000
ATOM    106  CD1 TYR A   7       3.248 -16.135  -9.825  1.00 0.000
ATOM    107  HD1 TYR A   7       3.339 -15.744 -10.829  1.00 0.000
ATOM    108  CE1 TYR A   7       4.376 -16.278  -9.040  1.00 0.000
ATOM    109  HE1 TYR A   7       5.345 -16.000  -9.429  1.00 0.000
ATOM    110  CZ  TYR A   7       4.257 -16.778  -7.760  1.00 0.000
ATOM    111  CE2 TYR A   7       3.020 -17.133  -7.264  1.00 0.000
ATOM    112  HE2 TYR A   7       2.927 -17.525  -6.261  1.00 0.000
ATOM    113  CD2 TYR A   7       1.898 -16.988  -8.056  1.00 0.000
ATOM    114  HD2 TYR A   7       0.928 -17.266  -7.670  1.00 0.000
ATOM    115  OH  TYR A   7       5.377 -16.923  -6.974  1.00 0.000
ATOM    116  HH  TYR A   7       5.603 -17.853  -6.908  1.00 0.000
ATOM    117  C   TYR A   7      -0.073 -15.015 -12.171  1.00 0.000
ATOM    118  O   TYR A   7      -1.213 -14.580 -12.340  1.00 0.000
ATOM    119  N   THR A   8       0.635 -15.582 -13.143  1.00 0.000
ATOM    120  H   THR A   8       1.537 -15.910 -12.947  1.00 0.000
ATOM    121  CA  THR A   8       0.102 -15.728 -14.492  1.00 0.000
ATOM    122  HA  THR A   8      -0.956 -15.929 -14.413  1.00 0.000
ATOM    123  CB  THR A   8       0.289 -14.437 -15.312  1.00 0.000
ATOM    124  HB  THR A   8       0.411 -14.704 -16.352  1.00 0.000
ATOM    125  OG1 THR A   8       1.458 -13.740 -14.868  1.00 0.000
ATOM    126  HG1 THR A   8       2.222 -14.316 -14.943  1.00 0.000
ATOM    127  CG2 THR A   8      -0.927 -13.533 -15.182  1.00 0.000
ATOM    128 HG21 THR A   8      -0.844 -12.714 -15.882  1.00 0.000
ATOM    129 HG22 THR A   8      -1.822 -14.099 -15.395  1.00 0.000
ATOM    130 HG23 THR A   8      -0.979 -13.142 -14.176  1.00 0.000
ATOM    131  C   THR A   8       0.772 -16.884 -15.226  1.00 0.000
ATOM    132  O   THR A   8       1.856 -17.339 -14.860  1.00 0.000
ATOM    133  N   PRO A   9       0.114 -17.372 -16.288  1.00 0.000
ATOM    134  CA  PRO A   9       0.629 -18.481 -17.097  1.00 0.000
ATOM    135  HA  PRO A   9       0.868 -19.339 -16.486  1.00 0.000
ATOM    136  CB  PRO A   9      -0.544 -18.820 -18.020  1.00 0.000
ATOM    137  HB2 PRO A   9      -0.168 -19.126 -18.987  1.00 0.000
ATOM    138  HB3 PRO A   9      -1.129 -19.617 -17.587  1.00 0.000
ATOM    139  CG  PRO A   9      -1.329 -17.558 -18.115  1.00 0.000
ATOM    140  HG2 PRO A   9      -0.930 -16.934 -18.900  1.00 0.000
ATOM    141  HG3 PRO A   9      -2.368 -17.785 -18.307  1.00 0.000
ATOM    142  CD  PRO A   9      -1.182 -16.878 -16.782  1.00 0.000
ATOM    143  HD2 PRO A   9      -1.165 -15.805 -16.905  1.00 0.000
ATOM    144  HD3 PRO A   9      -1.983 -17.170 -16.119  1.00 0.000
ATOM    145  C   PRO A   9       1.853 -18.083 -17.914  1.00 0.000
ATOM    146  O   PRO A   9       2.591 -18.939 -18.403  1.00 0.000
ATOM    147  N   THR A  10       2.064 -16.778 -18.059  1.00 0.000
ATOM    148  H   THR A  10       1.440 -16.146 -17.646  1.00 0.000
ATOM    149  CA  THR A  10       3.198 -16.267 -18.818  1.00 0.000
ATOM    150  HA  THR A  10       3.233 -16.793 -19.761  1.00 0.000
ATOM    151  CB  THR A  10       3.047 -14.762 -19.109  1.00 0.000
ATOM    152  HB  THR A  10       2.208 -14.622 -19.775  1.00 0.000
ATOM    153  OG1 THR A  10       4.232 -14.263 -19.739  1.00 0.000
ATOM    154  HG1 THR A  10       4.389 -14.747 -20.554  1.00 0.000
ATOM    155  CG2 THR A  10       2.784 -13.987 -17.827  1.00 0.000
ATOM    156 HG21 THR A  10       3.447 -13.135 -17.778  1.00 0.000
ATOM    157 HG22 THR A  10       1.759 -13.647 -17.815  1.00 0.000
ATOM    158 HG23 THR A  10       2.960 -14.628 -16.976  1.00 0.000
ATOM    159  C   THR A  10       4.507 -16.500 -18.074  1.00 0.000
ATOM    160  O   THR A  10       5.590 -16.328 -18.634  1.00 0.000
ATOM    161  N   ARG A  11       4.402 -16.894 -16.809  1.00 0.000
ATOM    162  H   ARG A  11       3.511 -17.014 -16.418  1.00 0.000
ATOM    163  CA  ARG A  11       5.578 -17.151 -15.987  1.00 0.000
ATOM    164  HA  ARG A  11       5.240 -17.426 -15.000  1.00 0.000
ATOM    165  CB  ARG A  11       6.395 -18.304 -16.574  1.00 0.000
ATOM    166  HB2 ARG A  11       6.378 -18.230 -17.651  1.00 0.000
ATOM    167  HB3 ARG A  11       7.414 -18.218 -16.231  1.00 0.000
ATOM    168  CG  ARG A  11       5.875 -19.678 -16.184  1.00 0.000
ATOM    169  HG2 ARG A  11       6.207 -19.907 -15.182  1.00 0.000
ATOM    170  HG3 ARG A  11       4.795 -19.666 -16.214  1.00 0.000
ATOM    171  CD  ARG A  11       6.385 -20.755 -17.129  1.00 0.000
ATOM    172  HD2 ARG A  11       7.464 -20.731 -17.131  1.00 0.000
ATOM    173  HD3 ARG A  11       6.047 -21.717 -16.772  1.00 0.000
ATOM    174  NE  ARG A  11       5.903 -20.559 -18.493  1.00 0.000
ATOM    175  HE  ARG A  11       5.377 -19.753 -18.678  1.00 0.000
ATOM    176  CZ  ARG A  11       6.142 -21.408 -19.486  1.00 0.000
ATOM    177  NH1 ARG A  11       6.851 -22.507 -19.267  1.00 0.000
ATOM    178 HH11 ARG A  11       7.207 -22.697 -18.352  1.00 0.000
ATOM    179 HH12 ARG A  11       7.028 -23.146 -20.016  1.00 0.000
ATOM    180  NH2 ARG A  11       5.670 -21.160 -20.701  1.00 0.000
ATOM    181 HH21 ARG A  11       5.135 -20.333 -20.870  1.00 0.000
ATOM    182 HH22 ARG A  11       5.850 -21.800 -21.448  1.00 0.000
ATOM    183  C   ARG A  11       6.448 -15.902 -15.878  1.00 0.000
ATOM    184  O   ARG A  11       7.625 -15.981 -15.527  1.00 0.000
ATOM    185  N   MET A  12       5.860 -14.749 -16.183  1.00 0.000
ATOM    186  H   MET A  12       4.919 -14.749 -16.457  1.00 0.000
ATOM    187  CA  MET A  12       6.582 -13.483 -16.119  1.00 0.000
ATOM    188  HA  MET A  12       7.621 -13.704 -15.926  1.00 0.000
ATOM    189  CB  MET A  12       6.470 -12.740 -17.451  1.00 0.000
ATOM    190  HB2 MET A  12       5.426 -12.639 -17.707  1.00 0.000
ATOM    191  HB3 MET A  12       6.902 -11.756 -17.339  1.00 0.000
ATOM    192  CG  MET A  12       7.177 -13.441 -18.600  1.00 0.000
ATOM    193  HG2 MET A  12       7.315 -14.480 -18.340  1.00 0.000
ATOM    194  HG3 MET A  12       6.557 -13.373 -19.481  1.00 0.000
ATOM    195  SD  MET A  12       8.788 -12.720 -18.968  1.00 0.000
ATOM    196  CE  MET A  12       9.036 -13.287 -20.649  1.00 0.000
ATOM    197  HE1 MET A  12       9.805 -14.045 -20.663  1.00 0.000
ATOM    198  HE2 MET A  12       8.114 -13.702 -21.029  1.00 0.000
ATOM    199  HE3 MET A  12       9.339 -12.455 -21.268  1.00 0.000
ATOM    200  C   MET A  12       6.046 -12.609 -14.989  1.00 0.000
ATOM    201  O   MET A  12       4.922 -12.112 -15.054  1.00 0.000
ATOM    202  N   LYS A  13       6.858 -12.426 -13.953  1.00 0.000
ATOM    203  H   LYS A  13       7.743 -12.849 -13.959  1.00 0.000
ATOM    204  CA  LYS A  13       6.467 -11.612 -12.809  1.00 0.000
ATOM    205  HA  LYS A  13       5.389 -11.578 -12.779  1.00 0.000
ATOM    206  CB  LYS A  13       6.983 -12.238 -11.511  1.00 0.000
ATOM    207  HB2 LYS A  13       6.576 -11.689 -10.674  1.00 0.000
ATOM    208  HB3 LYS A  13       6.641 -13.262 -11.459  1.00 0.000
ATOM    209  CG  LYS A  13       8.497 -12.235 -11.394  1.00 0.000
ATOM    210  HG2 LYS A  13       8.812 -13.139 -10.893  1.00 0.000
ATOM    211  HG3 LYS A  13       8.926 -12.202 -12.385  1.00 0.000
ATOM    212  CD  LYS A  13       8.993 -11.037 -10.602  1.00 0.000
ATOM    213  HD2 LYS A  13       8.394 -10.175 -10.857  1.00 0.000
ATOM    214  HD3 LYS A  13       8.892 -11.247  -9.547  1.00 0.000
ATOM    215  CE  LYS A  13      10.450 -10.730 -10.909  1.00 0.000
ATOM    216  HE2 LYS A  13      10.767  -9.901 -10.295  1.00 0.000
ATOM    217  HE3 LYS A  13      11.045 -11.600 -10.673  1.00 0.000
ATOM    218  NZ  LYS A  13      10.654 -10.379 -12.342  1.00 0.000
ATOM    219  HZ1 LYS A  13      11.342 -11.028 -12.775  1.00 0.000
ATOM    220  HZ2 LYS A  13       9.754 -10.450 -12.858  1.00 0.000
ATOM    221  HZ3 LYS A  13      11.012  -9.406 -12.424  1.00 0.000
ATOM    222  C   LYS A  13       7.001 -10.189 -12.946  1.00 0.000
ATOM    223  O   LYS A  13       8.105  -9.975 -13.446  1.00 0.000
ATOM    224  N   VAL A  14       6.209  -9.219 -12.498  1.00 0.000
ATOM    225  H   VAL A  14       5.340  -9.453 -12.110  1.00 0.000
ATOM    226  CA  VAL A  14       6.603  -7.817 -12.568  1.00 0.000
ATOM    227  HA  VAL A  14       7.484  -7.749 -13.190  1.00 0.000
ATOM    228  CB  VAL A  14       5.496  -6.954 -13.201  1.00 0.000
ATOM    229  HB  VAL A  14       4.616  -7.018 -12.577  1.00 0.000
ATOM    230  CG1 VAL A  14       5.927  -5.497 -13.268  1.00 0.000
ATOM    231 HG11 VAL A  14       5.356  -4.988 -14.030  1.00 0.000
ATOM    232 HG12 VAL A  14       5.752  -5.026 -12.312  1.00 0.000
ATOM    233 HG13 VAL A  14       6.978  -5.443 -13.509  1.00 0.000
ATOM    234  CG2 VAL A  14       5.139  -7.477 -14.584  1.00 0.000
ATOM    235 HG21 VAL A  14       4.810  -8.503 -14.508  1.00 0.000
ATOM    236 HG22 VAL A  14       4.346  -6.875 -15.003  1.00 0.000
ATOM    237 HG23 VAL A  14       6.007  -7.425 -15.224  1.00 0.000
ATOM    238  C   VAL A  14       6.931  -7.269 -11.184  1.00 0.000
ATOM    239  O   VAL A  14       6.314  -7.652 -10.191  1.00 0.000
ATOM    240  N   SER A  15       7.907  -6.368 -11.127  1.00 0.000
ATOM    241  H   SER A  15       8.362  -6.103 -11.954  1.00 0.000
ATOM    242  CA  SER A  15       8.320  -5.768  -9.864  1.00 0.000
ATOM    243  HA  SER A  15       8.775  -6.541  -9.262  1.00 0.000
ATOM    244  CB  SER A  15       9.347  -4.661 -10.112  1.00 0.000
ATOM    245  HB2 SER A  15       9.484  -4.091  -9.206  1.00 0.000
ATOM    246  HB3 SER A  15      10.288  -5.106 -10.403  1.00 0.000
ATOM    247  OG  SER A  15       8.917  -3.788 -11.141  1.00 0.000
ATOM    248  HG  SER A  15       7.973  -3.635 -11.058  1.00 0.000
ATOM    249  C   SER A  15       7.119  -5.202  -9.112  1.00 0.000
ATOM    250  O   SER A  15       6.051  -4.996  -9.689  1.00 0.000
ATOM    251  N   LYS A  16       7.301  -4.954  -7.820  1.00 0.000
ATOM    252  H   LYS A  16       8.175  -5.139  -7.416  1.00 0.000
ATOM    253  CA  LYS A  16       6.234  -4.411  -6.987  1.00 0.000
ATOM    254  HA  LYS A  16       5.361  -4.283  -7.608  1.00 0.000
ATOM    255  CB  LYS A  16       5.901  -5.383  -5.852  1.00 0.000
ATOM    256  HB2 LYS A  16       5.248  -4.887  -5.150  1.00 0.000
ATOM    257  HB3 LYS A  16       5.386  -6.238  -6.267  1.00 0.000
ATOM    258  CG  LYS A  16       7.122  -5.880  -5.099  1.00 0.000
ATOM    259  HG2 LYS A  16       7.737  -6.461  -5.771  1.00 0.000
ATOM    260  HG3 LYS A  16       7.683  -5.029  -4.740  1.00 0.000
ATOM    261  CD  LYS A  16       6.731  -6.749  -3.915  1.00 0.000
ATOM    262  HD2 LYS A  16       6.488  -6.113  -3.077  1.00 0.000
ATOM    263  HD3 LYS A  16       5.867  -7.340  -4.183  1.00 0.000
ATOM    264  CE  LYS A  16       7.863  -7.682  -3.511  1.00 0.000
ATOM    265  HE2 LYS A  16       8.785  -7.122  -3.492  1.00 0.000
ATOM    266  HE3 LYS A  16       7.657  -8.070  -2.524  1.00 0.000
ATOM    267  NZ  LYS A  16       8.007  -8.821  -4.459  1.00 0.000
ATOM    268  HZ1 LYS A  16       8.079  -8.468  -5.435  1.00 0.000
ATOM    269  HZ2 LYS A  16       8.865  -9.366  -4.235  1.00 0.000
ATOM    270  HZ3 LYS A  16       7.183  -9.451  -4.389  1.00 0.000
ATOM    271  C   LYS A  16       6.631  -3.056  -6.410  1.00 0.000
ATOM    272  O   LYS A  16       7.811  -2.706  -6.375  1.00 0.000
ATOM    273  N   CYSSA  17       5.638  -2.298  -5.956  1.00 0.000
ATOM    274  H   CYSSA  17       4.717  -2.632  -6.011  1.00 0.000
ATOM    275  CA  CYSSA  17       5.882  -0.982  -5.379  1.00 0.000
ATOM    276  HA  CYSSA  17       6.302  -0.354  -6.151  1.00 0.000
ATOM    277  CB  CYSSA  17       4.570  -0.363  -4.893  1.00 0.000
ATOM    278  HB2 CYSSA  17       3.834  -0.434  -5.681  1.00 0.000
ATOM    279  HB3 CYSSA  17       4.221  -0.911  -4.031  1.00 0.000
ATOM    280  SG  CYSSA  17       4.705   1.391  -4.420  1.00 0.000
ATOM    281  C   CYSSA  17       6.875  -1.070  -4.224  1.00 0.000
ATOM    282  O   CYSSA  17       8.009  -0.602  -4.329  1.00 0.000
TER     283      CYSSA  17
ENDMDL
MODEL        4
ATOM      1  N   CYSSA   1       1.325   0.594   0.671  1.00 0.000
ATOM      2  H   CYSSA   1       0.465   1.002   0.906  1.00 0.000
ATOM      3  CA  CYSSA   1       1.594   0.259  -0.723  1.00 0.000
ATOM      4  HA  CYSSA   1       0.728   0.537  -1.304  1.00 0.000
ATOM      5  CB  CYSSA   1       2.807   1.039  -1.231  1.00 0.000
ATOM      6  HB2 CYSSA   1       2.757   2.051  -0.857  1.00 0.000
ATOM      7  HB3 CYSSA   1       3.708   0.569  -0.864  1.00 0.000
ATOM      8  SG  CYSSA   1       2.927   1.127  -3.047  1.00 0.000
ATOM      9  C   CYSSA   1       1.834  -1.239  -0.885  1.00 0.000
ATOM     10  O   CYSSA   1       2.662  -1.663  -1.692  1.00 0.000
ATOM     11  N   THR A   2       1.102  -2.038  -0.114  1.00 0.000
ATOM     12  H   THR A   2       0.458  -1.640   0.509  1.00 0.000
ATOM     13  CA  THR A   2       1.235  -3.488  -0.171  1.00 0.000
ATOM     14  HA  THR A   2       2.276  -3.721  -0.342  1.00 0.000
ATOM     15  CB  THR A   2       0.804  -4.144   1.154  1.00 0.000
ATOM     16  HB  THR A   2      -0.234  -3.906   1.335  1.00 0.000
ATOM     17  OG1 THR A   2       1.595  -3.635   2.233  1.00 0.000
ATOM     18  HG1 THR A   2       1.034  -3.142   2.837  1.00 0.000
ATOM     19  CG2 THR A   2       0.950  -5.657   1.081  1.00 0.000
ATOM     20 HG21 THR A   2       1.259  -6.035   2.044  1.00 0.000
ATOM     21 HG22 THR A   2       0.003  -6.098   0.807  1.00 0.000
ATOM     22 HG23 THR A   2       1.693  -5.911   0.340  1.00 0.000
ATOM     23  C   THR A   2       0.404  -4.072  -1.308  1.00 0.000
ATOM     24  O   THR A   2      -0.826  -4.040  -1.272  1.00 0.000
ATOM     25  N   THR A   3       1.084  -4.606  -2.318  1.00 0.000
ATOM     26  H   THR A   3       2.064  -4.600  -2.289  1.00 0.000
ATOM     27  CA  THR A   3       0.409  -5.196  -3.467  1.00 0.000
ATOM     28  HA  THR A   3      -0.630  -4.902  -3.430  1.00 0.000
ATOM     29  CB  THR A   3       1.008  -4.691  -4.793  1.00 0.000
ATOM     30  HB  THR A   3       1.824  -5.342  -5.073  1.00 0.000
ATOM     31  OG1 THR A   3       1.509  -3.360  -4.628  1.00 0.000
ATOM     32  HG1 THR A   3       2.463  -3.388  -4.516  1.00 0.000
ATOM     33  CG2 THR A   3      -0.033  -4.712  -5.901  1.00 0.000
ATOM     34 HG21 THR A   3       0.198  -3.947  -6.627  1.00 0.000
ATOM     35 HG22 THR A   3      -0.027  -5.679  -6.382  1.00 0.000
ATOM     36 HG23 THR A   3      -1.010  -4.526  -5.480  1.00 0.000
ATOM     37  C   THR A   3       0.494  -6.718  -3.431  1.00 0.000
ATOM     38  O   THR A   3       1.504  -7.283  -3.013  1.00 0.000
ATOM     39  N   ARG A   4      -0.573  -7.376  -3.873  1.00 0.000
ATOM     40  H   ARG A   4      -1.349  -6.869  -4.194  1.00 0.000
ATOM     41  CA  ARG A   4      -0.619  -8.833  -3.891  1.00 0.000
ATOM     42  HA  ARG A   4      -0.329  -9.186  -2.913  1.00 0.000
ATOM     43  CB  ARG A   4      -2.039  -9.316  -4.194  1.00 0.000
ATOM     44  HB2 ARG A   4      -2.467  -8.684  -4.958  1.00 0.000
ATOM     45  HB3 ARG A   4      -1.990 -10.330  -4.563  1.00 0.000
ATOM     46  CG  ARG A   4      -2.961  -9.292  -2.986  1.00 0.000
ATOM     47  HG2 ARG A   4      -2.519  -9.882  -2.196  1.00 0.000
ATOM     48  HG3 ARG A   4      -3.077  -8.272  -2.654  1.00 0.000
ATOM     49  CD  ARG A   4      -4.330  -9.864  -3.319  1.00 0.000
ATOM     50  HD2 ARG A   4      -4.595  -9.567  -4.323  1.00 0.000
ATOM     51  HD3 ARG A   4      -4.278 -10.941  -3.265  1.00 0.000
ATOM     52  NE  ARG A   4      -5.360  -9.391  -2.398  1.00 0.000
ATOM     53  HE  ARG A   4      -5.986  -8.714  -2.726  1.00 0.000
ATOM     54  CZ  ARG A   4      -5.487  -9.829  -1.150  1.00 0.000
ATOM     55  NH1 ARG A   4      -4.653 -10.746  -0.678  1.00 0.000
ATOM     56 HH11 ARG A   4      -3.926 -11.108  -1.261  1.00 0.000
ATOM     57 HH12 ARG A   4      -4.750 -11.073   0.263  1.00 0.000
ATOM     58  NH2 ARG A   4      -6.449  -9.350  -0.372  1.00 0.000
ATOM     59 HH21 ARG A   4      -7.079  -8.659  -0.725  1.00 0.000
ATOM     60 HH22 ARG A   4      -6.544  -9.681   0.566  1.00 0.000
ATOM     61  C   ARG A   4       0.352  -9.395  -4.925  1.00 0.000
ATOM     62  O   ARG A   4       0.657  -8.744  -5.926  1.00 0.000
ATOM     63  N   THR A   5       0.837 -10.608  -4.677  1.00 0.000
ATOM     64  H   THR A   5       0.556 -11.076  -3.863  1.00 0.000
ATOM     65  CA  THR A   5       1.774 -11.256  -5.585  1.00 0.000
ATOM     66  HA  THR A   5       2.215 -10.494  -6.210  1.00 0.000
ATOM     67  CB  THR A   5       2.905 -11.963  -4.813  1.00 0.000
ATOM     68  HB  THR A   5       3.188 -12.854  -5.355  1.00 0.000
ATOM     69  OG1 THR A   5       2.450 -12.335  -3.508  1.00 0.000
ATOM     70  HG1 THR A   5       1.893 -13.114  -3.573  1.00 0.000
ATOM     71  CG2 THR A   5       4.124 -11.060  -4.693  1.00 0.000
ATOM     72 HG21 THR A   5       4.853 -11.338  -5.439  1.00 0.000
ATOM     73 HG22 THR A   5       3.827 -10.032  -4.844  1.00 0.000
ATOM     74 HG23 THR A   5       4.556 -11.168  -3.709  1.00 0.000
ATOM     75  C   THR A   5       1.067 -12.275  -6.471  1.00 0.000
ATOM     76  O   THR A   5       0.674 -13.347  -6.011  1.00 0.000
ATOM     77  N   TYR A   6       0.907 -11.933  -7.745  1.00 0.000
ATOM     78  H   TYR A   6       1.242 -11.065  -8.053  1.00 0.000
ATOM     79  CA  TYR A   6       0.245 -12.818  -8.696  1.00 0.000
ATOM     80  HA  TYR A   6       0.042 -13.752  -8.194  1.00 0.000
ATOM     81  CB  TYR A   6      -1.079 -12.205  -9.157  1.00 0.000
ATOM     82  HB2 TYR A   6      -1.577 -12.897  -9.819  1.00 0.000
ATOM     83  HB3 TYR A   6      -1.704 -12.025  -8.295  1.00 0.000
ATOM     84  CG  TYR A   6      -0.916 -10.895  -9.895  1.00 0.000
ATOM     85  CD1 TYR A   6      -0.996 -10.841 -11.281  1.00 0.000
ATOM     86  HD1 TYR A   6      -1.177 -11.753 -11.832  1.00 0.000
ATOM     87  CE1 TYR A   6      -0.847  -9.647 -11.959  1.00 0.000
ATOM     88  HE1 TYR A   6      -0.912  -9.625 -13.037  1.00 0.000
ATOM     89  CZ  TYR A   6      -0.616  -8.486 -11.252  1.00 0.000
ATOM     90  CE2 TYR A   6      -0.532  -8.513  -9.876  1.00 0.000
ATOM     91  HE2 TYR A   6      -0.350  -7.604  -9.322  1.00 0.000
ATOM     92  CD2 TYR A   6      -0.681  -9.712  -9.206  1.00 0.000
ATOM     93  HD2 TYR A   6      -0.616  -9.737  -8.128  1.00 0.000
ATOM     94  OH  TYR A   6      -0.466  -7.293 -11.923  1.00 0.000
ATOM     95  HH  TYR A   6       0.420  -7.241 -12.289  1.00 0.000
ATOM     96  C   TYR A   6       1.139 -13.090  -9.902  1.00 0.000
ATOM     97  O   TYR A   6       1.617 -12.163 -10.557  1.00 0.000
ATOM     98  N   TYR A   7       1.361 -14.367 -10.189  1.00 0.000
ATOM     99  H   TYR A   7       0.953 -15.061  -9.630  1.00 0.000
ATOM    100  CA  TYR A   7       2.200 -14.763 -11.314  1.00 0.000
ATOM    101  HA  TYR A   7       2.675 -13.875 -11.703  1.00 0.000
ATOM    102  CB  TYR A   7       3.281 -15.742 -10.852  1.00 0.000
ATOM    103  HB2 TYR A   7       2.836 -16.712 -10.696  1.00 0.000
ATOM    104  HB3 TYR A   7       4.039 -15.818 -11.618  1.00 0.000
ATOM    105  CG  TYR A   7       3.960 -15.331  -9.565  1.00 0.000
ATOM    106  CD1 TYR A   7       4.033 -16.203  -8.486  1.00 0.000
ATOM    107  HD1 TYR A   7       3.596 -17.187  -8.576  1.00 0.000
ATOM    108  CE1 TYR A   7       4.652 -15.831  -7.308  1.00 0.000
ATOM    109  HE1 TYR A   7       4.700 -16.523  -6.480  1.00 0.000
ATOM    110  CZ  TYR A   7       5.209 -14.574  -7.198  1.00 0.000
ATOM    111  CE2 TYR A   7       5.149 -13.690  -8.255  1.00 0.000
ATOM    112  HE2 TYR A   7       5.585 -12.706  -8.168  1.00 0.000
ATOM    113  CD2 TYR A   7       4.527 -14.070  -9.428  1.00 0.000
ATOM    114  HD2 TYR A   7       4.478 -13.380 -10.258  1.00 0.000
ATOM    115  OH  TYR A   7       5.827 -14.199  -6.026  1.00 0.000
ATOM    116  HH  TYR A   7       5.267 -14.431  -5.281  1.00 0.000
ATOM    117  C   TYR A   7       1.363 -15.398 -12.420  1.00 0.000
ATOM    118  O   TYR A   7       0.769 -16.462 -12.235  1.00 0.000
ATOM    119  N   THR A   8       1.319 -14.738 -13.574  1.00 0.000
ATOM    120  H   THR A   8       1.813 -13.896 -13.660  1.00 0.000
ATOM    121  CA  THR A   8       0.556 -15.236 -14.711  1.00 0.000
ATOM    122  HA  THR A   8      -0.461 -15.401 -14.384  1.00 0.000
ATOM    123  CB  THR A   8       0.533 -14.214 -15.863  1.00 0.000
ATOM    124  HB  THR A   8       0.468 -14.750 -16.799  1.00 0.000
ATOM    125  OG1 THR A   8       1.736 -13.437 -15.852  1.00 0.000
ATOM    126  HG1 THR A   8       1.569 -12.582 -16.256  1.00 0.000
ATOM    127  CG2 THR A   8      -0.672 -13.293 -15.746  1.00 0.000
ATOM    128 HG21 THR A   8      -0.367 -12.354 -15.309  1.00 0.000
ATOM    129 HG22 THR A   8      -1.086 -13.115 -16.728  1.00 0.000
ATOM    130 HG23 THR A   8      -1.420 -13.756 -15.119  1.00 0.000
ATOM    131  C   THR A   8       1.129 -16.551 -15.225  1.00 0.000
ATOM    132  O   THR A   8       2.281 -16.899 -14.963  1.00 0.000
ATOM    133  N   PRO A   9       0.309 -17.302 -15.975  1.00 0.000
ATOM    134  CA  PRO A   9       0.714 -18.592 -16.543  1.00 0.000
ATOM    135  HA  PRO A   9       1.100 -19.256 -15.784  1.00 0.000
ATOM    136  CB  PRO A   9      -0.592 -19.158 -17.104  1.00 0.000
ATOM    137  HB2 PRO A   9      -0.388 -19.715 -18.008  1.00 0.000
ATOM    138  HB3 PRO A   9      -1.052 -19.806 -16.372  1.00 0.000
ATOM    139  CG  PRO A   9      -1.437 -17.962 -17.379  1.00 0.000
ATOM    140  HG2 PRO A   9      -1.217 -17.576 -18.363  1.00 0.000
ATOM    141  HG3 PRO A   9      -2.482 -18.226 -17.303  1.00 0.000
ATOM    142  CD  PRO A   9      -1.077 -16.950 -16.327  1.00 0.000
ATOM    143  HD2 PRO A   9      -1.130 -15.950 -16.732  1.00 0.000
ATOM    144  HD3 PRO A   9      -1.728 -17.048 -15.471  1.00 0.000
ATOM    145  C   PRO A   9       1.748 -18.437 -17.653  1.00 0.000
ATOM    146  O   PRO A   9       2.277 -19.424 -18.166  1.00 0.000
ATOM    147  N   THR A  10       2.033 -17.191 -18.021  1.00 0.000
ATOM    148  H   THR A  10       1.578 -16.447 -17.575  1.00 0.000
ATOM    149  CA  THR A  10       3.003 -16.907 -19.071  1.00 0.000
ATOM    150  HA  THR A  10       3.023 -17.752 -19.744  1.00 0.000
ATOM    151  CB  THR A  10       2.607 -15.656 -19.878  1.00 0.000
ATOM    152  HB  THR A  10       2.990 -14.783 -19.369  1.00 0.000
ATOM    153  OG1 THR A  10       1.181 -15.559 -19.964  1.00 0.000
ATOM    154  HG1 THR A  10       0.917 -14.640 -19.880  1.00 0.000
ATOM    155  CG2 THR A  10       3.204 -15.703 -21.276  1.00 0.000
ATOM    156 HG21 THR A  10       3.586 -16.694 -21.472  1.00 0.000
ATOM    157 HG22 THR A  10       2.440 -15.463 -22.001  1.00 0.000
ATOM    158 HG23 THR A  10       4.008 -14.986 -21.350  1.00 0.000
ATOM    159  C   THR A  10       4.397 -16.704 -18.491  1.00 0.000
ATOM    160  O   THR A  10       5.223 -15.996 -19.067  1.00 0.000
ATOM    161  N   ARG A  11       4.654 -17.331 -17.347  1.00 0.000
ATOM    162  H   ARG A  11       3.956 -17.882 -16.936  1.00 0.000
ATOM    163  CA  ARG A  11       5.950 -17.218 -16.689  1.00 0.000
ATOM    164  HA  ARG A  11       5.865 -17.665 -15.709  1.00 0.000
ATOM    165  CB  ARG A  11       7.018 -17.969 -17.486  1.00 0.000
ATOM    166  HB2 ARG A  11       6.908 -17.725 -18.532  1.00 0.000
ATOM    167  HB3 ARG A  11       7.993 -17.648 -17.150  1.00 0.000
ATOM    168  CG  ARG A  11       6.938 -19.480 -17.339  1.00 0.000
ATOM    169  HG2 ARG A  11       7.410 -19.768 -16.411  1.00 0.000
ATOM    170  HG3 ARG A  11       5.900 -19.776 -17.325  1.00 0.000
ATOM    171  CD  ARG A  11       7.640 -20.189 -18.487  1.00 0.000
ATOM    172  HD2 ARG A  11       8.651 -19.818 -18.558  1.00 0.000
ATOM    173  HD3 ARG A  11       7.659 -21.248 -18.280  1.00 0.000
ATOM    174  NE  ARG A  11       6.963 -19.967 -19.763  1.00 0.000
ATOM    175  HE  ARG A  11       6.322 -19.229 -19.814  1.00 0.000
ATOM    176  CZ  ARG A  11       7.173 -20.709 -20.844  1.00 0.000
ATOM    177  NH1 ARG A  11       8.035 -21.716 -20.805  1.00 0.000
ATOM    178 HH11 ARG A  11       8.528 -21.918 -19.959  1.00 0.000
ATOM    179 HH12 ARG A  11       8.190 -22.274 -21.621  1.00 0.000
ATOM    180  NH2 ARG A  11       6.519 -20.446 -21.968  1.00 0.000
ATOM    181 HH21 ARG A  11       5.868 -19.688 -22.002  1.00 0.000
ATOM    182 HH22 ARG A  11       6.677 -21.004 -22.782  1.00 0.000
ATOM    183  C   ARG A  11       6.354 -15.756 -16.529  1.00 0.000
ATOM    184  O   ARG A  11       7.538 -15.435 -16.431  1.00 0.000
ATOM    185  N   MET A  12       5.361 -14.872 -16.506  1.00 0.000
ATOM    186  H   MET A  12       4.437 -15.188 -16.589  1.00 0.000
ATOM    187  CA  MET A  12       5.613 -13.444 -16.358  1.00 0.000
ATOM    188  HA  MET A  12       6.675 -13.283 -16.460  1.00 0.000
ATOM    189  CB  MET A  12       4.883 -12.660 -17.451  1.00 0.000
ATOM    190  HB2 MET A  12       3.905 -13.093 -17.596  1.00 0.000
ATOM    191  HB3 MET A  12       4.771 -11.635 -17.129  1.00 0.000
ATOM    192  CG  MET A  12       5.608 -12.662 -18.787  1.00 0.000
ATOM    193  HG2 MET A  12       5.935 -13.669 -19.003  1.00 0.000
ATOM    194  HG3 MET A  12       4.921 -12.336 -19.554  1.00 0.000
ATOM    195  SD  MET A  12       7.047 -11.575 -18.799  1.00 0.000
ATOM    196  CE  MET A  12       6.549 -10.368 -20.024  1.00 0.000
ATOM    197  HE1 MET A  12       5.520 -10.086 -19.855  1.00 0.000
ATOM    198  HE2 MET A  12       7.179  -9.494 -19.946  1.00 0.000
ATOM    199  HE3 MET A  12       6.647 -10.795 -21.011  1.00 0.000
ATOM    200  C   MET A  12       5.170 -12.953 -14.983  1.00 0.000
ATOM    201  O   MET A  12       3.977 -12.906 -14.684  1.00 0.000
ATOM    202  N   LYS A  13       6.139 -12.589 -14.150  1.00 0.000
ATOM    203  H   LYS A  13       7.072 -12.649 -14.446  1.00 0.000
ATOM    204  CA  LYS A  13       5.850 -12.101 -12.807  1.00 0.000
ATOM    205  HA  LYS A  13       4.905 -12.521 -12.497  1.00 0.000
ATOM    206  CB  LYS A  13       6.940 -12.553 -11.832  1.00 0.000
ATOM    207  HB2 LYS A  13       7.852 -12.022 -12.059  1.00 0.000
ATOM    208  HB3 LYS A  13       6.631 -12.308 -10.826  1.00 0.000
ATOM    209  CG  LYS A  13       7.229 -14.043 -11.892  1.00 0.000
ATOM    210  HG2 LYS A  13       6.405 -14.579 -11.444  1.00 0.000
ATOM    211  HG3 LYS A  13       7.333 -14.339 -12.926  1.00 0.000
ATOM    212  CD  LYS A  13       8.505 -14.394 -11.146  1.00 0.000
ATOM    213  HD2 LYS A  13       9.002 -15.202 -11.661  1.00 0.000
ATOM    214  HD3 LYS A  13       9.150 -13.527 -11.126  1.00 0.000
ATOM    215  CE  LYS A  13       8.215 -14.827  -9.717  1.00 0.000
ATOM    216  HE2 LYS A  13       9.130 -14.777  -9.147  1.00 0.000
ATOM    217  HE3 LYS A  13       7.487 -14.153  -9.291  1.00 0.000
ATOM    218  NZ  LYS A  13       7.682 -16.217  -9.656  1.00 0.000
ATOM    219  HZ1 LYS A  13       8.241 -16.841 -10.273  1.00 0.000
ATOM    220  HZ2 LYS A  13       7.731 -16.576  -8.681  1.00 0.000
ATOM    221  HZ3 LYS A  13       6.691 -16.233  -9.971  1.00 0.000
ATOM    222  C   LYS A  13       5.740 -10.579 -12.792  1.00 0.000
ATOM    223  O   LYS A  13       6.271  -9.900 -13.671  1.00 0.000
ATOM    224  N   VAL A  14       5.049 -10.050 -11.788  1.00 0.000
ATOM    225  H   VAL A  14       4.649 -10.643 -11.118  1.00 0.000
ATOM    226  CA  VAL A  14       4.872  -8.609 -11.658  1.00 0.000
ATOM    227  HA  VAL A  14       5.242  -8.144 -12.561  1.00 0.000
ATOM    228  CB  VAL A  14       3.386  -8.238 -11.498  1.00 0.000
ATOM    229  HB  VAL A  14       3.014  -8.706 -10.598  1.00 0.000
ATOM    230  CG1 VAL A  14       3.223  -6.732 -11.354  1.00 0.000
ATOM    231 HG11 VAL A  14       2.289  -6.426 -11.802  1.00 0.000
ATOM    232 HG12 VAL A  14       3.223  -6.469 -10.306  1.00 0.000
ATOM    233 HG13 VAL A  14       4.042  -6.233 -11.850  1.00 0.000
ATOM    234  CG2 VAL A  14       2.577  -8.759 -12.676  1.00 0.000
ATOM    235 HG21 VAL A  14       1.773  -9.382 -12.314  1.00 0.000
ATOM    236 HG22 VAL A  14       2.166  -7.926 -13.228  1.00 0.000
ATOM    237 HG23 VAL A  14       3.217  -9.339 -13.324  1.00 0.000
ATOM    238  C   VAL A  14       5.651  -8.064 -10.466  1.00 0.000
ATOM    239  O   VAL A  14       5.554  -8.587  -9.356  1.00 0.000
ATOM    240  N   SER A  15       6.425  -7.010 -10.704  1.00 0.000
ATOM    241  H   SER A  15       6.461  -6.638 -11.610  1.00 0.000
ATOM    242  CA  SER A  15       7.225  -6.396  -9.651  1.00 0.000
ATOM    243  HA  SER A  15       7.885  -7.152  -9.252  1.00 0.000
ATOM    244  CB  SER A  15       8.066  -5.252 -10.221  1.00 0.000
ATOM    245  HB2 SER A  15       7.539  -4.799 -11.047  1.00 0.000
ATOM    246  HB3 SER A  15       8.231  -4.512  -9.450  1.00 0.000
ATOM    247  OG  SER A  15       9.321  -5.721 -10.681  1.00 0.000
ATOM    248  HG  SER A  15      10.013  -5.421 -10.087  1.00 0.000
ATOM    249  C   SER A  15       6.335  -5.877  -8.526  1.00 0.000
ATOM    250  O   SER A  15       5.129  -5.704  -8.701  1.00 0.000
ATOM    251  N   LYS A  16       6.939  -5.629  -7.368  1.00 0.000
ATOM    252  H   LYS A  16       7.904  -5.787  -7.289  1.00 0.000
ATOM    253  CA  LYS A  16       6.204  -5.129  -6.213  1.00 0.000
ATOM    254  HA  LYS A  16       5.150  -5.237  -6.418  1.00 0.000
ATOM    255  CB  LYS A  16       6.556  -5.944  -4.966  1.00 0.000
ATOM    256  HB2 LYS A  16       7.630  -5.963  -4.855  1.00 0.000
ATOM    257  HB3 LYS A  16       6.121  -5.463  -4.102  1.00 0.000
ATOM    258  CG  LYS A  16       6.056  -7.377  -5.016  1.00 0.000
ATOM    259  HG2 LYS A  16       4.976  -7.372  -5.023  1.00 0.000
ATOM    260  HG3 LYS A  16       6.422  -7.846  -5.918  1.00 0.000
ATOM    261  CD  LYS A  16       6.534  -8.177  -3.815  1.00 0.000
ATOM    262  HD2 LYS A  16       6.235  -7.667  -2.912  1.00 0.000
ATOM    263  HD3 LYS A  16       6.083  -9.158  -3.844  1.00 0.000
ATOM    264  CE  LYS A  16       8.048  -8.328  -3.815  1.00 0.000
ATOM    265  HE2 LYS A  16       8.375  -8.544  -4.820  1.00 0.000
ATOM    266  HE3 LYS A  16       8.489  -7.400  -3.484  1.00 0.000
ATOM    267  NZ  LYS A  16       8.495  -9.426  -2.913  1.00 0.000
ATOM    268  HZ1 LYS A  16       8.070 -10.328  -3.210  1.00 0.000
ATOM    269  HZ2 LYS A  16       9.531  -9.516  -2.946  1.00 0.000
ATOM    270  HZ3 LYS A  16       8.206  -9.225  -1.935  1.00 0.000
ATOM    271  C   LYS A  16       6.509  -3.654  -5.971  1.00 0.000
ATOM    272  O   LYS A  16       7.529  -3.137  -6.430  1.00 0.000
ATOM    273  N   CYSSA  17       5.621  -2.981  -5.248  1.00 0.000
ATOM    274  H   CYSSA  17       4.827  -3.448  -4.909  1.00 0.000
ATOM    275  CA  CYSSA  17       5.795  -1.566  -4.944  1.00 0.000
ATOM    276  HA  CYSSA  17       5.708  -1.015  -5.868  1.00 0.000
ATOM    277  CB  CYSSA  17       4.707  -1.092  -3.979  1.00 0.000
ATOM    278  HB2 CYSSA  17       3.745  -1.173  -4.464  1.00 0.000
ATOM    279  HB3 CYSSA  17       4.715  -1.723  -3.102  1.00 0.000
ATOM    280  SG  CYSSA  17       4.903   0.632  -3.425  1.00 0.000
ATOM    281  C   CYSSA  17       7.173  -1.304  -4.343  1.00 0.000
ATOM    282  O   CYSSA  17       7.868  -0.371  -4.744  1.00 0.000
TER     283      CYSSA  17
ENDMDL
MODEL        5
ATOM      1  N   CYSSA   1       4.183  -2.336   1.085  1.00 0.000
ATOM      2  H   CYSSA   1       4.719  -3.158   1.080  1.00 0.000
ATOM      3  CA  CYSSA   1       4.201  -1.470  -0.088  1.00 0.000
ATOM      4  HA  CYSSA   1       3.754  -0.527   0.189  1.00 0.000
ATOM      5  CB  CYSSA   1       5.640  -1.224  -0.545  1.00 0.000
ATOM      6  HB2 CYSSA   1       6.238  -0.944   0.310  1.00 0.000
ATOM      7  HB3 CYSSA   1       6.035  -2.134  -0.971  1.00 0.000
ATOM      8  SG  CYSSA   1       5.809   0.093  -1.793  1.00 0.000
ATOM      9  C   CYSSA   1       3.391  -2.082  -1.228  1.00 0.000
ATOM     10  O   CYSSA   1       2.674  -1.380  -1.942  1.00 0.000
ATOM     11  N   THR A   2       3.510  -3.396  -1.392  1.00 0.000
ATOM     12  H   THR A   2       4.096  -3.900  -0.791  1.00 0.000
ATOM     13  CA  THR A   2       2.790  -4.103  -2.444  1.00 0.000
ATOM     14  HA  THR A   2       2.279  -3.368  -3.050  1.00 0.000
ATOM     15  CB  THR A   2       3.754  -4.891  -3.351  1.00 0.000
ATOM     16  HB  THR A   2       4.500  -4.210  -3.736  1.00 0.000
ATOM     17  OG1 THR A   2       3.034  -5.464  -4.449  1.00 0.000
ATOM     18  HG1 THR A   2       2.631  -6.290  -4.171  1.00 0.000
ATOM     19  CG2 THR A   2       4.456  -5.990  -2.569  1.00 0.000
ATOM     20 HG21 THR A   2       4.014  -6.945  -2.814  1.00 0.000
ATOM     21 HG22 THR A   2       5.505  -6.002  -2.827  1.00 0.000
ATOM     22 HG23 THR A   2       4.348  -5.804  -1.511  1.00 0.000
ATOM     23  C   THR A   2       1.762  -5.063  -1.858  1.00 0.000
ATOM     24  O   THR A   2       1.966  -5.626  -0.781  1.00 0.000
ATOM     25  N   THR A   3       0.656  -5.248  -2.572  1.00 0.000
ATOM     26  H   THR A   3       0.552  -4.771  -3.421  1.00 0.000
ATOM     27  CA  THR A   3      -0.404  -6.140  -2.122  1.00 0.000
ATOM     28  HA  THR A   3      -0.268  -6.314  -1.064  1.00 0.000
ATOM     29  CB  THR A   3      -1.795  -5.512  -2.333  1.00 0.000
ATOM     30  HB  THR A   3      -1.812  -4.543  -1.854  1.00 0.000
ATOM     31  OG1 THR A   3      -2.802  -6.342  -1.743  1.00 0.000
ATOM     32  HG1 THR A   3      -3.671  -6.013  -1.986  1.00 0.000
ATOM     33  CG2 THR A   3      -2.086  -5.328  -3.815  1.00 0.000
ATOM     34 HG21 THR A   3      -2.894  -5.982  -4.107  1.00 0.000
ATOM     35 HG22 THR A   3      -2.367  -4.302  -4.001  1.00 0.000
ATOM     36 HG23 THR A   3      -1.202  -5.569  -4.388  1.00 0.000
ATOM     37  C   THR A   3      -0.346  -7.476  -2.853  1.00 0.000
ATOM     38  O   THR A   3       0.317  -7.602  -3.883  1.00 0.000
ATOM     39  N   ARG A   4      -1.045  -8.471  -2.316  1.00 0.000
ATOM     40  H   ARG A   4      -1.553  -8.309  -1.494  1.00 0.000
ATOM     41  CA  ARG A   4      -1.072  -9.798  -2.919  1.00 0.000
ATOM     42  HA  ARG A   4      -0.081 -10.219  -2.839  1.00 0.000
ATOM     43  CB  ARG A   4      -2.057 -10.700  -2.173  1.00 0.000
ATOM     44  HB2 ARG A   4      -2.096 -11.659  -2.669  1.00 0.000
ATOM     45  HB3 ARG A   4      -1.703 -10.841  -1.163  1.00 0.000
ATOM     46  CG  ARG A   4      -3.468 -10.139  -2.109  1.00 0.000
ATOM     47  HG2 ARG A   4      -3.415  -9.066  -2.003  1.00 0.000
ATOM     48  HG3 ARG A   4      -3.985 -10.387  -3.024  1.00 0.000
ATOM     49  CD  ARG A   4      -4.242 -10.712  -0.932  1.00 0.000
ATOM     50  HD2 ARG A   4      -3.748 -10.420  -0.018  1.00 0.000
ATOM     51  HD3 ARG A   4      -5.243 -10.306  -0.946  1.00 0.000
ATOM     52  NE  ARG A   4      -4.320 -12.169  -0.985  1.00 0.000
ATOM     53  HE  ARG A   4      -3.661 -12.639  -1.536  1.00 0.000
ATOM     54  CZ  ARG A   4      -5.231 -12.881  -0.330  1.00 0.000
ATOM     55  NH1 ARG A   4      -6.137 -12.272   0.423  1.00 0.000
ATOM     56 HH11 ARG A   4      -6.135 -11.275   0.498  1.00 0.000
ATOM     57 HH12 ARG A   4      -6.822 -12.810   0.914  1.00 0.000
ATOM     58  NH2 ARG A   4      -5.237 -14.204  -0.428  1.00 0.000
ATOM     59 HH21 ARG A   4      -4.556 -14.666  -0.995  1.00 0.000
ATOM     60 HH22 ARG A   4      -5.923 -14.738   0.065  1.00 0.000
ATOM     61  C   ARG A   4      -1.456  -9.718  -4.394  1.00 0.000
ATOM     62  O   ARG A   4      -2.567  -9.312  -4.736  1.00 0.000
ATOM     63  N   THR A   5      -0.529 -10.107  -5.263  1.00 0.000
ATOM     64  H   THR A   5       0.337 -10.421  -4.929  1.00 0.000
ATOM     65  CA  THR A   5      -0.768 -10.078  -6.700  1.00 0.000
ATOM     66  HA  THR A   5      -1.765  -9.695  -6.864  1.00 0.000
ATOM     67  CB  THR A   5       0.230  -9.150  -7.418  1.00 0.000
ATOM     68  HB  THR A   5       0.222  -8.188  -6.925  1.00 0.000
ATOM     69  OG1 THR A   5      -0.157  -8.978  -8.786  1.00 0.000
ATOM     70  HG1 THR A   5      -0.169  -9.831  -9.225  1.00 0.000
ATOM     71  CG2 THR A   5       1.640  -9.718  -7.352  1.00 0.000
ATOM     72 HG21 THR A   5       1.712 -10.407  -6.524  1.00 0.000
ATOM     73 HG22 THR A   5       1.863 -10.236  -8.273  1.00 0.000
ATOM     74 HG23 THR A   5       2.346  -8.913  -7.212  1.00 0.000
ATOM     75  C   THR A   5      -0.670 -11.474  -7.303  1.00 0.000
ATOM     76  O   THR A   5       0.120 -12.303  -6.849  1.00 0.000
ATOM     77  N   TYR A   6      -1.475 -11.729  -8.328  1.00 0.000
ATOM     78  H   TYR A   6      -2.082 -11.029  -8.646  1.00 0.000
ATOM     79  CA  TYR A   6      -1.479 -13.027  -8.992  1.00 0.000
ATOM     80  HA  TYR A   6      -1.217 -13.776  -8.259  1.00 0.000
ATOM     81  CB  TYR A   6      -2.872 -13.338  -9.542  1.00 0.000
ATOM     82  HB2 TYR A   6      -2.889 -14.352  -9.909  1.00 0.000
ATOM     83  HB3 TYR A   6      -3.597 -13.235  -8.748  1.00 0.000
ATOM     84  CG  TYR A   6      -3.293 -12.428 -10.675  1.00 0.000
ATOM     85  CD1 TYR A   6      -3.081 -12.793 -11.999  1.00 0.000
ATOM     86  HD1 TYR A   6      -2.609 -13.740 -12.214  1.00 0.000
ATOM     87  CE1 TYR A   6      -3.463 -11.965 -13.037  1.00 0.000
ATOM     88  HE1 TYR A   6      -3.290 -12.265 -14.060  1.00 0.000
ATOM     89  CZ  TYR A   6      -4.066 -10.756 -12.759  1.00 0.000
ATOM     90  CE2 TYR A   6      -4.287 -10.372 -11.453  1.00 0.000
ATOM     91  HE2 TYR A   6      -4.758  -9.425 -11.235  1.00 0.000
ATOM     92  CD2 TYR A   6      -3.900 -11.205 -10.421  1.00 0.000
ATOM     93  HD2 TYR A   6      -4.072 -10.907  -9.397  1.00 0.000
ATOM     94  OH  TYR A   6      -4.448  -9.928 -13.790  1.00 0.000
ATOM     95  HH  TYR A   6      -5.403  -9.835 -13.788  1.00 0.000
ATOM     96  C   TYR A   6      -0.454 -13.065 -10.122  1.00 0.000
ATOM     97  O   TYR A   6      -0.425 -12.181 -10.978  1.00 0.000
ATOM     98  N   TYR A   7       0.384 -14.095 -10.117  1.00 0.000
ATOM     99  H   TYR A   7       0.311 -14.768  -9.408  1.00 0.000
ATOM    100  CA  TYR A   7       1.412 -14.249 -11.140  1.00 0.000
ATOM    101  HA  TYR A   7       1.781 -13.265 -11.390  1.00 0.000
ATOM    102  CB  TYR A   7       2.571 -15.092 -10.605  1.00 0.000
ATOM    103  HB2 TYR A   7       2.226 -16.101 -10.438  1.00 0.000
ATOM    104  HB3 TYR A   7       3.366 -15.104 -11.336  1.00 0.000
ATOM    105  CG  TYR A   7       3.145 -14.577  -9.304  1.00 0.000
ATOM    106  CD1 TYR A   7       3.401 -15.439  -8.245  1.00 0.000
ATOM    107  HD1 TYR A   7       3.184 -16.491  -8.361  1.00 0.000
ATOM    108  CE1 TYR A   7       3.924 -14.973  -7.055  1.00 0.000
ATOM    109  HE1 TYR A   7       4.117 -15.659  -6.243  1.00 0.000
ATOM    110  CZ  TYR A   7       4.200 -13.629  -6.911  1.00 0.000
ATOM    111  CE2 TYR A   7       3.954 -12.753  -7.947  1.00 0.000
ATOM    112  HE2 TYR A   7       4.169 -11.700  -7.834  1.00 0.000
ATOM    113  CD2 TYR A   7       3.429 -13.227  -9.133  1.00 0.000
ATOM    114  HD2 TYR A   7       3.235 -12.544  -9.947  1.00 0.000
ATOM    115  OH  TYR A   7       4.721 -13.160  -5.727  1.00 0.000
ATOM    116  HH  TYR A   7       4.186 -12.429  -5.409  1.00 0.000
ATOM    117  C   TYR A   7       0.838 -14.894 -12.397  1.00 0.000
ATOM    118  O   TYR A   7      -0.100 -15.690 -12.329  1.00 0.000
ATOM    119  N   THR A   8       1.407 -14.544 -13.547  1.00 0.000
ATOM    120  H   THR A   8       2.150 -13.905 -13.536  1.00 0.000
ATOM    121  CA  THR A   8       0.953 -15.087 -14.821  1.00 0.000
ATOM    122  HA  THR A   8      -0.113 -15.248 -14.754  1.00 0.000
ATOM    123  CB  THR A   8       1.223 -14.107 -15.977  1.00 0.000
ATOM    124  HB  THR A   8       1.395 -14.676 -16.880  1.00 0.000
ATOM    125  OG1 THR A   8       2.386 -13.321 -15.692  1.00 0.000
ATOM    126  HG1 THR A   8       3.130 -13.656 -16.198  1.00 0.000
ATOM    127  CG2 THR A   8       0.029 -13.192 -16.201  1.00 0.000
ATOM    128 HG21 THR A   8       0.063 -12.793 -17.204  1.00 0.000
ATOM    129 HG22 THR A   8      -0.885 -13.752 -16.066  1.00 0.000
ATOM    130 HG23 THR A   8       0.060 -12.379 -15.490  1.00 0.000
ATOM    131  C   THR A   8       1.635 -16.416 -15.126  1.00 0.000
ATOM    132  O   THR A   8       2.683 -16.746 -14.570  1.00 0.000
ATOM    133  N   PRO A   9       1.030 -17.198 -16.032  1.00 0.000
ATOM    134  CA  PRO A   9       1.563 -18.504 -16.433  1.00 0.000
ATOM    135  HA  PRO A   9       1.744 -19.138 -15.578  1.00 0.000
ATOM    136  CB  PRO A   9       0.439 -19.099 -17.285  1.00 0.000
ATOM    137  HB2 PRO A   9       0.864 -19.686 -18.087  1.00 0.000
ATOM    138  HB3 PRO A   9      -0.191 -19.724 -16.670  1.00 0.000
ATOM    139  CG  PRO A   9      -0.307 -17.920 -17.806  1.00 0.000
ATOM    140  HG2 PRO A   9       0.155 -17.566 -18.716  1.00 0.000
ATOM    141  HG3 PRO A   9      -1.337 -18.188 -17.987  1.00 0.000
ATOM    142  CD  PRO A   9      -0.222 -16.869 -16.734  1.00 0.000
ATOM    143  HD2 PRO A   9      -0.169 -15.884 -17.174  1.00 0.000
ATOM    144  HD3 PRO A   9      -1.068 -16.941 -16.067  1.00 0.000
ATOM    145  C   PRO A   9       2.843 -18.380 -17.252  1.00 0.000
ATOM    146  O   PRO A   9       3.484 -19.380 -17.577  1.00 0.000
ATOM    147  N   THR A  10       3.212 -17.147 -17.583  1.00 0.000
ATOM    148  H   THR A  10       2.660 -16.390 -17.294  1.00 0.000
ATOM    149  CA  THR A  10       4.416 -16.892 -18.364  1.00 0.000
ATOM    150  HA  THR A  10       4.605 -17.761 -18.978  1.00 0.000
ATOM    151  CB  THR A  10       4.238 -15.675 -19.291  1.00 0.000
ATOM    152  HB  THR A  10       5.204 -15.402 -19.691  1.00 0.000
ATOM    153  OG1 THR A  10       3.708 -14.569 -18.551  1.00 0.000
ATOM    154  HG1 THR A  10       4.383 -14.227 -17.959  1.00 0.000
ATOM    155  CG2 THR A  10       3.309 -16.008 -20.449  1.00 0.000
ATOM    156 HG21 THR A  10       2.389 -15.452 -20.343  1.00 0.000
ATOM    157 HG22 THR A  10       3.786 -15.742 -21.381  1.00 0.000
ATOM    158 HG23 THR A  10       3.093 -17.066 -20.444  1.00 0.000
ATOM    159  C   THR A  10       5.619 -16.655 -17.458  1.00 0.000
ATOM    160  O   THR A  10       6.571 -15.973 -17.840  1.00 0.000
ATOM    161  N   ARG A  11       5.571 -17.223 -16.257  1.00 0.000
ATOM    162  H   ARG A  11       4.786 -17.754 -16.011  1.00 0.000
ATOM    163  CA  ARG A  11       6.658 -17.072 -15.297  1.00 0.000
ATOM    164  HA  ARG A  11       6.310 -17.437 -14.342  1.00 0.000
ATOM    165  CB  ARG A  11       7.870 -17.897 -15.733  1.00 0.000
ATOM    166  HB2 ARG A  11       7.996 -17.793 -16.801  1.00 0.000
ATOM    167  HB3 ARG A  11       8.748 -17.513 -15.236  1.00 0.000
ATOM    168  CG  ARG A  11       7.748 -19.377 -15.410  1.00 0.000
ATOM    169  HG2 ARG A  11       8.735 -19.782 -15.243  1.00 0.000
ATOM    170  HG3 ARG A  11       7.153 -19.493 -14.517  1.00 0.000
ATOM    171  CD  ARG A  11       7.089 -20.143 -16.547  1.00 0.000
ATOM    172  HD2 ARG A  11       6.417 -19.478 -17.069  1.00 0.000
ATOM    173  HD3 ARG A  11       7.856 -20.485 -17.225  1.00 0.000
ATOM    174  NE  ARG A  11       6.333 -21.296 -16.064  1.00 0.000
ATOM    175  HE  ARG A  11       6.272 -21.425 -15.095  1.00 0.000
ATOM    176  CZ  ARG A  11       5.732 -22.168 -16.866  1.00 0.000
ATOM    177  NH1 ARG A  11       5.799 -22.019 -18.182  1.00 0.000
ATOM    178 HH11 ARG A  11       6.303 -21.249 -18.572  1.00 0.000
ATOM    179 HH12 ARG A  11       5.346 -22.678 -18.783  1.00 0.000
ATOM    180  NH2 ARG A  11       5.064 -23.192 -16.351  1.00 0.000
ATOM    181 HH21 ARG A  11       5.012 -23.307 -15.360  1.00 0.000
ATOM    182 HH22 ARG A  11       4.612 -23.848 -16.955  1.00 0.000
ATOM    183  C   ARG A  11       7.053 -15.606 -15.149  1.00 0.000
ATOM    184  O   ARG A  11       8.189 -15.292 -14.793  1.00 0.000
ATOM    185  N   MET A  12       6.109 -14.712 -15.426  1.00 0.000
ATOM    186  H   MET A  12       5.222 -15.024 -15.705  1.00 0.000
ATOM    187  CA  MET A  12       6.359 -13.279 -15.323  1.00 0.000
ATOM    188  HA  MET A  12       7.415 -13.140 -15.148  1.00 0.000
ATOM    189  CB  MET A  12       5.973 -12.578 -16.627  1.00 0.000
ATOM    190  HB2 MET A  12       6.248 -13.211 -17.457  1.00 0.000
ATOM    191  HB3 MET A  12       4.904 -12.426 -16.638  1.00 0.000
ATOM    192  CG  MET A  12       6.647 -11.228 -16.813  1.00 0.000
ATOM    193  HG2 MET A  12       6.156 -10.703 -17.618  1.00 0.000
ATOM    194  HG3 MET A  12       6.543 -10.661 -15.900  1.00 0.000
ATOM    195  SD  MET A  12       8.401 -11.375 -17.206  1.00 0.000
ATOM    196  CE  MET A  12       8.822  -9.663 -17.520  1.00 0.000
ATOM    197  HE1 MET A  12       9.607  -9.356 -16.845  1.00 0.000
ATOM    198  HE2 MET A  12       9.162  -9.557 -18.540  1.00 0.000
ATOM    199  HE3 MET A  12       7.951  -9.044 -17.365  1.00 0.000
ATOM    200  C   MET A  12       5.583 -12.674 -14.158  1.00 0.000
ATOM    201  O   MET A  12       4.355 -12.591 -14.193  1.00 0.000
ATOM    202  N   LYS A  13       6.306 -12.254 -13.126  1.00 0.000
ATOM    203  H   LYS A  13       7.282 -12.347 -13.157  1.00 0.000
ATOM    204  CA  LYS A  13       5.686 -11.655 -11.950  1.00 0.000
ATOM    205  HA  LYS A  13       4.814 -12.240 -11.700  1.00 0.000
ATOM    206  CB  LYS A  13       6.658 -11.680 -10.767  1.00 0.000
ATOM    207  HB2 LYS A  13       7.424 -10.936 -10.931  1.00 0.000
ATOM    208  HB3 LYS A  13       6.115 -11.433  -9.866  1.00 0.000
ATOM    209  CG  LYS A  13       7.334 -13.025 -10.564  1.00 0.000
ATOM    210  HG2 LYS A  13       7.826 -13.313 -11.481  1.00 0.000
ATOM    211  HG3 LYS A  13       8.065 -12.934  -9.773  1.00 0.000
ATOM    212  CD  LYS A  13       6.330 -14.102 -10.186  1.00 0.000
ATOM    213  HD2 LYS A  13       6.115 -14.027  -9.130  1.00 0.000
ATOM    214  HD3 LYS A  13       5.422 -13.950 -10.752  1.00 0.000
ATOM    215  CE  LYS A  13       6.869 -15.493 -10.480  1.00 0.000
ATOM    216  HE2 LYS A  13       6.182 -16.223 -10.079  1.00 0.000
ATOM    217  HE3 LYS A  13       6.942 -15.618 -11.550  1.00 0.000
ATOM    218  NZ  LYS A  13       8.212 -15.707  -9.874  1.00 0.000
ATOM    219  HZ1 LYS A  13       8.374 -16.722  -9.713  1.00 0.000
ATOM    220  HZ2 LYS A  13       8.953 -15.346 -10.509  1.00 0.000
ATOM    221  HZ3 LYS A  13       8.277 -15.208  -8.963  1.00 0.000
ATOM    222  C   LYS A  13       5.252 -10.221 -12.234  1.00 0.000
ATOM    223  O   LYS A  13       5.773  -9.572 -13.141  1.00 0.000
ATOM    224  N   VAL A  14       4.294  -9.731 -11.452  1.00 0.000
ATOM    225  H   VAL A  14       3.918 -10.297 -10.746  1.00 0.000
ATOM    226  CA  VAL A  14       3.792  -8.373 -11.618  1.00 0.000
ATOM    227  HA  VAL A  14       3.725  -8.169 -12.677  1.00 0.000
ATOM    228  CB  VAL A  14       2.387  -8.216 -11.006  1.00 0.000
ATOM    229  HB  VAL A  14       2.451  -8.428  -9.949  1.00 0.000
ATOM    230  CG1 VAL A  14       1.888  -6.789 -11.175  1.00 0.000
ATOM    231 HG11 VAL A  14       1.918  -6.282 -10.222  1.00 0.000
ATOM    232 HG12 VAL A  14       2.518  -6.268 -11.881  1.00 0.000
ATOM    233 HG13 VAL A  14       0.872  -6.804 -11.543  1.00 0.000
ATOM    234  CG2 VAL A  14       1.418  -9.206 -11.635  1.00 0.000
ATOM    235 HG21 VAL A  14       0.427  -8.778 -11.651  1.00 0.000
ATOM    236 HG22 VAL A  14       1.733  -9.426 -12.644  1.00 0.000
ATOM    237 HG23 VAL A  14       1.408 -10.117 -11.054  1.00 0.000
ATOM    238  C   VAL A  14       4.730  -7.357 -10.977  1.00 0.000
ATOM    239  O   VAL A  14       5.101  -7.490  -9.811  1.00 0.000
ATOM    240  N   SER A  15       5.111  -6.343 -11.747  1.00 0.000
ATOM    241  H   SER A  15       4.781  -6.293 -12.669  1.00 0.000
ATOM    242  CA  SER A  15       6.009  -5.305 -11.255  1.00 0.000
ATOM    243  HA  SER A  15       6.908  -5.786 -10.899  1.00 0.000
ATOM    244  CB  SER A  15       6.375  -4.340 -12.385  1.00 0.000
ATOM    245  HB2 SER A  15       5.553  -3.661 -12.554  1.00 0.000
ATOM    246  HB3 SER A  15       7.254  -3.779 -12.104  1.00 0.000
ATOM    247  OG  SER A  15       6.644  -5.041 -13.586  1.00 0.000
ATOM    248  HG  SER A  15       7.591  -5.052 -13.745  1.00 0.000
ATOM    249  C   SER A  15       5.372  -4.537 -10.101  1.00 0.000
ATOM    250  O   SER A  15       4.367  -3.849 -10.278  1.00 0.000
ATOM    251  N   LYS A  16       5.965  -4.660  -8.918  1.00 0.000
ATOM    252  H   LYS A  16       6.764  -5.223  -8.840  1.00 0.000
ATOM    253  CA  LYS A  16       5.458  -3.977  -7.733  1.00 0.000
ATOM    254  HA  LYS A  16       4.762  -3.220  -8.059  1.00 0.000
ATOM    255  CB  LYS A  16       4.728  -4.967  -6.823  1.00 0.000
ATOM    256  HB2 LYS A  16       5.338  -5.850  -6.708  1.00 0.000
ATOM    257  HB3 LYS A  16       4.586  -4.509  -5.854  1.00 0.000
ATOM    258  CG  LYS A  16       3.369  -5.392  -7.352  1.00 0.000
ATOM    259  HG2 LYS A  16       3.476  -5.710  -8.379  1.00 0.000
ATOM    260  HG3 LYS A  16       3.001  -6.214  -6.755  1.00 0.000
ATOM    261  CD  LYS A  16       2.366  -4.252  -7.293  1.00 0.000
ATOM    262  HD2 LYS A  16       2.294  -3.900  -6.275  1.00 0.000
ATOM    263  HD3 LYS A  16       2.709  -3.448  -7.930  1.00 0.000
ATOM    264  CE  LYS A  16       0.988  -4.697  -7.758  1.00 0.000
ATOM    265  HE2 LYS A  16       0.478  -3.851  -8.191  1.00 0.000
ATOM    266  HE3 LYS A  16       1.106  -5.468  -8.505  1.00 0.000
ATOM    267  NZ  LYS A  16       0.170  -5.233  -6.634  1.00 0.000
ATOM    268  HZ1 LYS A  16      -0.251  -4.450  -6.094  1.00 0.000
ATOM    269  HZ2 LYS A  16      -0.593  -5.835  -7.004  1.00 0.000
ATOM    270  HZ3 LYS A  16       0.766  -5.799  -5.997  1.00 0.000
ATOM    271  C   LYS A  16       6.592  -3.306  -6.966  1.00 0.000
ATOM    272  O   LYS A  16       7.749  -3.717  -7.062  1.00 0.000
ATOM    273  N   CYSSA  17       6.253  -2.271  -6.203  1.00 0.000
ATOM    274  H   CYSSA  17       5.314  -1.991  -6.168  1.00 0.000
ATOM    275  CA  CYSSA  17       7.243  -1.543  -5.418  1.00 0.000
ATOM    276  HA  CYSSA  17       8.019  -1.210  -6.089  1.00 0.000
ATOM    277  CB  CYSSA  17       6.600  -0.323  -4.755  1.00 0.000
ATOM    278  HB2 CYSSA  17       7.363   0.236  -4.232  1.00 0.000
ATOM    279  HB3 CYSSA  17       6.162   0.303  -5.519  1.00 0.000
ATOM    280  SG  CYSSA  17       5.293  -0.731  -3.555  1.00 0.000
ATOM    281  C   CYSSA  17       7.864  -2.444  -4.355  1.00 0.000
ATOM    282  O   CYSSA  17       9.057  -2.746  -4.404  1.00 0.000
TER     283      CYSSA  17
ENDMDL
MODEL        6
ATOM      1  N   CYSSA   1       0.675   0.643  -1.089  1.00 0.000
ATOM      2  H   CYSSA   1      -0.218   0.339  -0.820  1.00 0.000
ATOM      3  CA  CYSSA   1       1.522  -0.247  -1.873  1.00 0.000
ATOM      4  HA  CYSSA   1       2.188   0.364  -2.463  1.00 0.000
ATOM      5  CB  CYSSA   1       2.352  -1.141  -0.950  1.00 0.000
ATOM      6  HB2 CYSSA   1       1.788  -1.338  -0.050  1.00 0.000
ATOM      7  HB3 CYSSA   1       2.555  -2.075  -1.453  1.00 0.000
ATOM      8  SG  CYSSA   1       3.949  -0.418  -0.454  1.00 0.000
ATOM      9  C   CYSSA   1       0.683  -1.108  -2.813  1.00 0.000
ATOM     10  O   CYSSA   1      -0.548  -1.076  -2.771  1.00 0.000
ATOM     11  N   THR A   2       1.357  -1.877  -3.662  1.00 0.000
ATOM     12  H   THR A   2       2.336  -1.859  -3.648  1.00 0.000
ATOM     13  CA  THR A   2       0.675  -2.746  -4.613  1.00 0.000
ATOM     14  HA  THR A   2      -0.228  -2.247  -4.933  1.00 0.000
ATOM     15  CB  THR A   2       1.546  -3.012  -5.855  1.00 0.000
ATOM     16  HB  THR A   2       1.121  -3.842  -6.402  1.00 0.000
ATOM     17  OG1 THR A   2       2.879  -3.349  -5.456  1.00 0.000
ATOM     18  HG1 THR A   2       3.404  -2.548  -5.386  1.00 0.000
ATOM     19  CG2 THR A   2       1.576  -1.794  -6.766  1.00 0.000
ATOM     20 HG21 THR A   2       1.877  -0.927  -6.197  1.00 0.000
ATOM     21 HG22 THR A   2       2.280  -1.962  -7.568  1.00 0.000
ATOM     22 HG23 THR A   2       0.592  -1.630  -7.180  1.00 0.000
ATOM     23  C   THR A   2       0.303  -4.078  -3.972  1.00 0.000
ATOM     24  O   THR A   2       0.973  -4.544  -3.049  1.00 0.000
ATOM     25  N   THR A   3      -0.769  -4.689  -4.467  1.00 0.000
ATOM     26  H   THR A   3      -1.261  -4.268  -5.202  1.00 0.000
ATOM     27  CA  THR A   3      -1.230  -5.968  -3.942  1.00 0.000
ATOM     28  HA  THR A   3      -1.577  -5.809  -2.931  1.00 0.000
ATOM     29  CB  THR A   3      -2.401  -6.527  -4.772  1.00 0.000
ATOM     30  HB  THR A   3      -2.423  -7.602  -4.658  1.00 0.000
ATOM     31  OG1 THR A   3      -2.216  -6.208  -6.156  1.00 0.000
ATOM     32  HG1 THR A   3      -2.053  -7.015  -6.651  1.00 0.000
ATOM     33  CG2 THR A   3      -3.727  -5.960  -4.289  1.00 0.000
ATOM     34 HG21 THR A   3      -3.934  -5.036  -4.809  1.00 0.000
ATOM     35 HG22 THR A   3      -4.516  -6.670  -4.487  1.00 0.000
ATOM     36 HG23 THR A   3      -3.671  -5.770  -3.227  1.00 0.000
ATOM     37  C   THR A   3      -0.102  -6.993  -3.921  1.00 0.000
ATOM     38  O   THR A   3       0.943  -6.793  -4.541  1.00 0.000
ATOM     39  N   ARG A   4      -0.320  -8.092  -3.206  1.00 0.000
ATOM     40  H   ARG A   4      -1.173  -8.194  -2.734  1.00 0.000
ATOM     41  CA  ARG A   4       0.680  -9.148  -3.105  1.00 0.000
ATOM     42  HA  ARG A   4       1.523  -8.757  -2.555  1.00 0.000
ATOM     43  CB  ARG A   4       0.108 -10.350  -2.350  1.00 0.000
ATOM     44  HB2 ARG A   4      -0.904 -10.522  -2.684  1.00 0.000
ATOM     45  HB3 ARG A   4       0.707 -11.219  -2.576  1.00 0.000
ATOM     46  CG  ARG A   4       0.086 -10.166  -0.841  1.00 0.000
ATOM     47  HG2 ARG A   4       1.095 -10.249  -0.463  1.00 0.000
ATOM     48  HG3 ARG A   4      -0.306  -9.187  -0.613  1.00 0.000
ATOM     49  CD  ARG A   4      -0.780 -11.217  -0.164  1.00 0.000
ATOM     50  HD2 ARG A   4      -0.884 -10.961   0.879  1.00 0.000
ATOM     51  HD3 ARG A   4      -1.753 -11.218  -0.633  1.00 0.000
ATOM     52  NE  ARG A   4      -0.201 -12.554  -0.269  1.00 0.000
ATOM     53  HE  ARG A   4       0.461 -12.708  -0.974  1.00 0.000
ATOM     54  CZ  ARG A   4      -0.524 -13.560   0.536  1.00 0.000
ATOM     55  NH1 ARG A   4      -1.418 -13.381   1.499  1.00 0.000
ATOM     56 HH11 ARG A   4      -1.850 -12.488   1.620  1.00 0.000
ATOM     57 HH12 ARG A   4      -1.661 -14.141   2.103  1.00 0.000
ATOM     58  NH2 ARG A   4       0.046 -14.747   0.378  1.00 0.000
ATOM     59 HH21 ARG A   4       0.720 -14.886  -0.347  1.00 0.000
ATOM     60 HH22 ARG A   4      -0.198 -15.504   0.984  1.00 0.000
ATOM     61  C   ARG A   4       1.154  -9.583  -4.489  1.00 0.000
ATOM     62  O   ARG A   4       0.426  -9.459  -5.474  1.00 0.000
ATOM     63  N   THR A   5       2.380 -10.092  -4.556  1.00 0.000
ATOM     64  H   THR A   5       2.912 -10.165  -3.736  1.00 0.000
ATOM     65  CA  THR A   5       2.952 -10.543  -5.818  1.00 0.000
ATOM     66  HA  THR A   5       2.783  -9.771  -6.556  1.00 0.000
ATOM     67  CB  THR A   5       4.471 -10.771  -5.697  1.00 0.000
ATOM     68  HB  THR A   5       4.648 -11.507  -4.926  1.00 0.000
ATOM     69  OG1 THR A   5       5.123  -9.549  -5.334  1.00 0.000
ATOM     70  HG1 THR A   5       6.060  -9.614  -5.534  1.00 0.000
ATOM     71  CG2 THR A   5       5.046 -11.290  -7.006  1.00 0.000
ATOM     72 HG21 THR A   5       5.954 -10.752  -7.239  1.00 0.000
ATOM     73 HG22 THR A   5       5.266 -12.343  -6.910  1.00 0.000
ATOM     74 HG23 THR A   5       4.328 -11.143  -7.799  1.00 0.000
ATOM     75  C   THR A   5       2.292 -11.833  -6.292  1.00 0.000
ATOM     76  O   THR A   5       2.365 -12.861  -5.619  1.00 0.000
ATOM     77  N   TYR A   6       1.649 -11.771  -7.452  1.00 0.000
ATOM     78  H   TYR A   6       1.626 -10.922  -7.942  1.00 0.000
ATOM     79  CA  TYR A   6       0.974 -12.934  -8.015  1.00 0.000
ATOM     80  HA  TYR A   6       1.083 -13.751  -7.317  1.00 0.000
ATOM     81  CB  TYR A   6      -0.515 -12.643  -8.208  1.00 0.000
ATOM     82  HB2 TYR A   6      -1.003 -13.530  -8.581  1.00 0.000
ATOM     83  HB3 TYR A   6      -0.948 -12.373  -7.256  1.00 0.000
ATOM     84  CG  TYR A   6      -0.791 -11.517  -9.179  1.00 0.000
ATOM     85  CD1 TYR A   6      -0.807 -10.195  -8.754  1.00 0.000
ATOM     86  HD1 TYR A   6      -0.619  -9.976  -7.713  1.00 0.000
ATOM     87  CE1 TYR A   6      -1.059  -9.163  -9.638  1.00 0.000
ATOM     88  HE1 TYR A   6      -1.067  -8.141  -9.288  1.00 0.000
ATOM     89  CZ  TYR A   6      -1.298  -9.447 -10.966  1.00 0.000
ATOM     90  CE2 TYR A   6      -1.288 -10.752 -11.413  1.00 0.000
ATOM     91  HE2 TYR A   6      -1.476 -10.973 -12.453  1.00 0.000
ATOM     92  CD2 TYR A   6      -1.036 -11.777 -10.522  1.00 0.000
ATOM     93  HD2 TYR A   6      -1.027 -12.800 -10.868  1.00 0.000
ATOM     94  OH  TYR A   6      -1.550  -8.423 -11.851  1.00 0.000
ATOM     95  HH  TYR A   6      -2.292  -7.902 -11.534  1.00 0.000
ATOM     96  C   TYR A   6       1.601 -13.337  -9.346  1.00 0.000
ATOM     97  O   TYR A   6       1.769 -12.510 -10.242  1.00 0.000
ATOM     98  N   TYR A   7       1.945 -14.615  -9.468  1.00 0.000
ATOM     99  H   TYR A   7       1.786 -15.226  -8.719  1.00 0.000
ATOM    100  CA  TYR A   7       2.556 -15.129 -10.688  1.00 0.000
ATOM    101  HA  TYR A   7       3.121 -14.327 -11.139  1.00 0.000
ATOM    102  CB  TYR A   7       3.506 -16.282 -10.361  1.00 0.000
ATOM    103  HB2 TYR A   7       2.930 -17.125 -10.010  1.00 0.000
ATOM    104  HB3 TYR A   7       4.039 -16.565 -11.256  1.00 0.000
ATOM    105  CG  TYR A   7       4.527 -15.943  -9.298  1.00 0.000
ATOM    106  CD1 TYR A   7       5.218 -14.739  -9.332  1.00 0.000
ATOM    107  HD1 TYR A   7       5.018 -14.040 -10.131  1.00 0.000
ATOM    108  CE1 TYR A   7       6.153 -14.424  -8.364  1.00 0.000
ATOM    109  HE1 TYR A   7       6.680 -13.483  -8.406  1.00 0.000
ATOM    110  CZ  TYR A   7       6.406 -15.319  -7.345  1.00 0.000
ATOM    111  CE2 TYR A   7       5.732 -16.521  -7.289  1.00 0.000
ATOM    112  HE2 TYR A   7       5.931 -17.222  -6.492  1.00 0.000
ATOM    113  CD2 TYR A   7       4.801 -16.827  -8.262  1.00 0.000
ATOM    114  HD2 TYR A   7       4.272 -17.769  -8.223  1.00 0.000
ATOM    115  OH  TYR A   7       7.335 -15.011  -6.378  1.00 0.000
ATOM    116  HH  TYR A   7       7.795 -14.204  -6.622  1.00 0.000
ATOM    117  C   TYR A   7       1.490 -15.597 -11.675  1.00 0.000
ATOM    118  O   TYR A   7       0.585 -16.353 -11.319  1.00 0.000
ATOM    119  N   THR A   8       1.605 -15.142 -12.919  1.00 0.000
ATOM    120  H   THR A   8       2.348 -14.543 -13.141  1.00 0.000
ATOM    121  CA  THR A   8       0.653 -15.513 -13.958  1.00 0.000
ATOM    122  HA  THR A   8      -0.246 -15.868 -13.476  1.00 0.000
ATOM    123  CB  THR A   8       0.285 -14.304 -14.839  1.00 0.000
ATOM    124  HB  THR A   8       0.038 -14.661 -15.829  1.00 0.000
ATOM    125  OG1 THR A   8       1.397 -13.407 -14.930  1.00 0.000
ATOM    126  HG1 THR A   8       1.091 -12.547 -15.228  1.00 0.000
ATOM    127  CG2 THR A   8      -0.921 -13.569 -14.273  1.00 0.000
ATOM    128 HG21 THR A   8      -1.481 -14.235 -13.633  1.00 0.000
ATOM    129 HG22 THR A   8      -0.586 -12.717 -13.700  1.00 0.000
ATOM    130 HG23 THR A   8      -1.551 -13.233 -15.083  1.00 0.000
ATOM    131  C   THR A   8       1.210 -16.621 -14.844  1.00 0.000
ATOM    132  O   THR A   8       2.418 -16.852 -14.906  1.00 0.000
ATOM    133  N   PRO A   9       0.311 -17.326 -15.547  1.00 0.000
ATOM    134  CA  PRO A   9       0.690 -18.422 -16.444  1.00 0.000
ATOM    135  HA  PRO A   9       1.300 -19.156 -15.937  1.00 0.000
ATOM    136  CB  PRO A   9      -0.653 -19.048 -16.827  1.00 0.000
ATOM    137  HB2 PRO A   9      -0.612 -19.396 -17.849  1.00 0.000
ATOM    138  HB3 PRO A   9      -0.870 -19.874 -16.168  1.00 0.000
ATOM    139  CG  PRO A   9      -1.644 -17.947 -16.664  1.00 0.000
ATOM    140  HG2 PRO A   9      -1.693 -17.360 -17.569  1.00 0.000
ATOM    141  HG3 PRO A   9      -2.614 -18.359 -16.430  1.00 0.000
ATOM    142  CD  PRO A   9      -1.145 -17.106 -15.522  1.00 0.000
ATOM    143  HD2 PRO A   9      -1.381 -16.065 -15.689  1.00 0.000
ATOM    144  HD3 PRO A   9      -1.569 -17.446 -14.589  1.00 0.000
ATOM    145  C   PRO A   9       1.421 -17.927 -17.687  1.00 0.000
ATOM    146  O   PRO A   9       1.918 -18.722 -18.486  1.00 0.000
ATOM    147  N   THR A  10       1.485 -16.609 -17.846  1.00 0.000
ATOM    148  H   THR A  10       1.070 -16.027 -17.175  1.00 0.000
ATOM    149  CA  THR A  10       2.155 -16.008 -18.992  1.00 0.000
ATOM    150  HA  THR A  10       2.112 -16.713 -19.810  1.00 0.000
ATOM    151  CB  THR A  10       1.454 -14.710 -19.436  1.00 0.000
ATOM    152  HB  THR A  10       1.774 -13.907 -18.787  1.00 0.000
ATOM    153  OG1 THR A  10       0.034 -14.859 -19.330  1.00 0.000
ATOM    154  HG1 THR A  10      -0.242 -15.647 -19.804  1.00 0.000
ATOM    155  CG2 THR A  10       1.827 -14.356 -20.867  1.00 0.000
ATOM    156 HG21 THR A  10       2.803 -13.895 -20.882  1.00 0.000
ATOM    157 HG22 THR A  10       1.844 -15.253 -21.468  1.00 0.000
ATOM    158 HG23 THR A  10       1.098 -13.668 -21.269  1.00 0.000
ATOM    159  C   THR A  10       3.615 -15.703 -18.678  1.00 0.000
ATOM    160  O   THR A  10       4.209 -14.796 -19.262  1.00 0.000
ATOM    161  N   ARG A  11       4.188 -16.466 -17.754  1.00 0.000
ATOM    162  H   ARG A  11       3.663 -17.173 -17.324  1.00 0.000
ATOM    163  CA  ARG A  11       5.580 -16.276 -17.362  1.00 0.000
ATOM    164  HA  ARG A  11       5.760 -16.872 -16.479  1.00 0.000
ATOM    165  CB  ARG A  11       6.515 -16.745 -18.478  1.00 0.000
ATOM    166  HB2 ARG A  11       5.995 -17.470 -19.087  1.00 0.000
ATOM    167  HB3 ARG A  11       6.778 -15.896 -19.090  1.00 0.000
ATOM    168  CG  ARG A  11       7.797 -17.383 -17.970  1.00 0.000
ATOM    169  HG2 ARG A  11       7.642 -17.726 -16.958  1.00 0.000
ATOM    170  HG3 ARG A  11       8.046 -18.222 -18.603  1.00 0.000
ATOM    171  CD  ARG A  11       8.953 -16.395 -17.982  1.00 0.000
ATOM    172  HD2 ARG A  11       8.796 -15.687 -18.782  1.00 0.000
ATOM    173  HD3 ARG A  11       8.972 -15.872 -17.037  1.00 0.000
ATOM    174  NE  ARG A  11      10.239 -17.059 -18.182  1.00 0.000
ATOM    175  HE  ARG A  11      10.692 -16.921 -19.039  1.00 0.000
ATOM    176  CZ  ARG A  11      10.817 -17.831 -17.269  1.00 0.000
ATOM    177  NH1 ARG A  11      10.227 -18.036 -16.099  1.00 0.000
ATOM    178 HH11 ARG A  11       9.345 -17.609 -15.904  1.00 0.000
ATOM    179 HH12 ARG A  11      10.664 -18.619 -15.414  1.00 0.000
ATOM    180  NH2 ARG A  11      11.988 -18.401 -17.525  1.00 0.000
ATOM    181 HH21 ARG A  11      12.435 -18.249 -18.406  1.00 0.000
ATOM    182 HH22 ARG A  11      12.422 -18.981 -16.838  1.00 0.000
ATOM    183  C   ARG A  11       5.857 -14.812 -17.033  1.00 0.000
ATOM    184  O   ARG A  11       6.992 -14.348 -17.132  1.00 0.000
ATOM    185  N   MET A  12       4.811 -14.091 -16.642  1.00 0.000
ATOM    186  H   MET A  12       3.931 -14.517 -16.582  1.00 0.000
ATOM    187  CA  MET A  12       4.943 -12.680 -16.298  1.00 0.000
ATOM    188  HA  MET A  12       5.918 -12.349 -16.622  1.00 0.000
ATOM    189  CB  MET A  12       3.874 -11.855 -17.018  1.00 0.000
ATOM    190  HB2 MET A  12       3.830 -12.169 -18.050  1.00 0.000
ATOM    191  HB3 MET A  12       2.918 -12.041 -16.552  1.00 0.000
ATOM    192  CG  MET A  12       4.137 -10.359 -16.986  1.00 0.000
ATOM    193  HG2 MET A  12       4.328 -10.062 -15.965  1.00 0.000
ATOM    194  HG3 MET A  12       5.007 -10.147 -17.589  1.00 0.000
ATOM    195  SD  MET A  12       2.748  -9.396 -17.615  1.00 0.000
ATOM    196  CE  MET A  12       3.447  -7.747 -17.606  1.00 0.000
ATOM    197  HE1 MET A  12       2.980  -7.162 -16.828  1.00 0.000
ATOM    198  HE2 MET A  12       4.510  -7.808 -17.422  1.00 0.000
ATOM    199  HE3 MET A  12       3.274  -7.278 -18.563  1.00 0.000
ATOM    200  C   MET A  12       4.830 -12.475 -14.791  1.00 0.000
ATOM    201  O   MET A  12       3.760 -12.652 -14.208  1.00 0.000
ATOM    202  N   LYS A  13       5.940 -12.100 -14.164  1.00 0.000
ATOM    203  H   LYS A  13       6.762 -11.974 -14.683  1.00 0.000
ATOM    204  CA  LYS A  13       5.966 -11.870 -12.724  1.00 0.000
ATOM    205  HA  LYS A  13       5.282 -12.567 -12.264  1.00 0.000
ATOM    206  CB  LYS A  13       7.372 -12.113 -12.173  1.00 0.000
ATOM    207  HB2 LYS A  13       8.015 -11.305 -12.491  1.00 0.000
ATOM    208  HB3 LYS A  13       7.327 -12.121 -11.094  1.00 0.000
ATOM    209  CG  LYS A  13       7.988 -13.423 -12.634  1.00 0.000
ATOM    210  HG2 LYS A  13       7.909 -13.489 -13.709  1.00 0.000
ATOM    211  HG3 LYS A  13       9.030 -13.441 -12.346  1.00 0.000
ATOM    212  CD  LYS A  13       7.284 -14.618 -12.015  1.00 0.000
ATOM    213  HD2 LYS A  13       7.240 -14.485 -10.945  1.00 0.000
ATOM    214  HD3 LYS A  13       6.281 -14.680 -12.414  1.00 0.000
ATOM    215  CE  LYS A  13       8.017 -15.916 -12.319  1.00 0.000
ATOM    216  HE2 LYS A  13       9.046 -15.812 -12.011  1.00 0.000
ATOM    217  HE3 LYS A  13       7.553 -16.715 -11.760  1.00 0.000
ATOM    218  NZ  LYS A  13       7.975 -16.250 -13.769  1.00 0.000
ATOM    219  HZ1 LYS A  13       7.002 -16.169 -14.127  1.00 0.000
ATOM    220  HZ2 LYS A  13       8.585 -15.599 -14.304  1.00 0.000
ATOM    221  HZ3 LYS A  13       8.309 -17.224 -13.921  1.00 0.000
ATOM    222  C   LYS A  13       5.517 -10.450 -12.392  1.00 0.000
ATOM    223  O   LYS A  13       5.562  -9.559 -13.241  1.00 0.000
ATOM    224  N   VAL A  14       5.084 -10.246 -11.152  1.00 0.000
ATOM    225  H   VAL A  14       5.071 -10.995 -10.521  1.00 0.000
ATOM    226  CA  VAL A  14       4.630  -8.934 -10.707  1.00 0.000
ATOM    227  HA  VAL A  14       4.584  -8.286 -11.570  1.00 0.000
ATOM    228  CB  VAL A  14       3.223  -9.009 -10.084  1.00 0.000
ATOM    229  HB  VAL A  14       3.267  -9.658  -9.223  1.00 0.000
ATOM    230  CG1 VAL A  14       2.770  -7.633  -9.620  1.00 0.000
ATOM    231 HG11 VAL A  14       1.721  -7.665  -9.368  1.00 0.000
ATOM    232 HG12 VAL A  14       3.341  -7.340  -8.751  1.00 0.000
ATOM    233 HG13 VAL A  14       2.928  -6.916 -10.413  1.00 0.000
ATOM    234  CG2 VAL A  14       2.232  -9.598 -11.077  1.00 0.000
ATOM    235 HG21 VAL A  14       1.289  -9.777 -10.581  1.00 0.000
ATOM    236 HG22 VAL A  14       2.084  -8.906 -11.892  1.00 0.000
ATOM    237 HG23 VAL A  14       2.619 -10.530 -11.461  1.00 0.000
ATOM    238  C   VAL A  14       5.593  -8.335  -9.689  1.00 0.000
ATOM    239  O   VAL A  14       5.902  -8.954  -8.671  1.00 0.000
ATOM    240  N   SER A  15       6.065  -7.124  -9.970  1.00 0.000
ATOM    241  H   SER A  15       5.782  -6.681 -10.798  1.00 0.000
ATOM    242  CA  SER A  15       6.997  -6.441  -9.080  1.00 0.000
ATOM    243  HA  SER A  15       7.894  -7.040  -9.017  1.00 0.000
ATOM    244  CB  SER A  15       7.355  -5.064  -9.642  1.00 0.000
ATOM    245  HB2 SER A  15       7.443  -5.128 -10.716  1.00 0.000
ATOM    246  HB3 SER A  15       6.577  -4.360  -9.386  1.00 0.000
ATOM    247  OG  SER A  15       8.584  -4.601  -9.110  1.00 0.000
ATOM    248  HG  SER A  15       9.207  -5.329  -9.062  1.00 0.000
ATOM    249  C   SER A  15       6.404  -6.294  -7.682  1.00 0.000
ATOM    250  O   SER A  15       5.187  -6.352  -7.501  1.00 0.000
ATOM    251  N   LYS A  16       7.273  -6.103  -6.695  1.00 0.000
ATOM    252  H   LYS A  16       8.231  -6.067  -6.902  1.00 0.000
ATOM    253  CA  LYS A  16       6.838  -5.946  -5.312  1.00 0.000
ATOM    254  HA  LYS A  16       5.774  -6.127  -5.276  1.00 0.000
ATOM    255  CB  LYS A  16       7.546  -6.963  -4.415  1.00 0.000
ATOM    256  HB2 LYS A  16       7.379  -7.954  -4.812  1.00 0.000
ATOM    257  HB3 LYS A  16       8.607  -6.756  -4.423  1.00 0.000
ATOM    258  CG  LYS A  16       7.068  -6.940  -2.973  1.00 0.000
ATOM    259  HG2 LYS A  16       7.771  -7.485  -2.361  1.00 0.000
ATOM    260  HG3 LYS A  16       7.016  -5.913  -2.638  1.00 0.000
ATOM    261  CD  LYS A  16       5.695  -7.575  -2.831  1.00 0.000
ATOM    262  HD2 LYS A  16       4.957  -6.918  -3.265  1.00 0.000
ATOM    263  HD3 LYS A  16       5.690  -8.521  -3.354  1.00 0.000
ATOM    264  CE  LYS A  16       5.341  -7.816  -1.371  1.00 0.000
ATOM    265  HE2 LYS A  16       4.368  -8.280  -1.322  1.00 0.000
ATOM    266  HE3 LYS A  16       6.078  -8.477  -0.940  1.00 0.000
ATOM    267  NZ  LYS A  16       5.313  -6.547  -0.591  1.00 0.000
ATOM    268  HZ1 LYS A  16       4.785  -5.819  -1.113  1.00 0.000
ATOM    269  HZ2 LYS A  16       4.851  -6.704   0.328  1.00 0.000
ATOM    270  HZ3 LYS A  16       6.282  -6.207  -0.427  1.00 0.000
ATOM    271  C   LYS A  16       7.114  -4.532  -4.813  1.00 0.000
ATOM    272  O   LYS A  16       8.141  -3.936  -5.140  1.00 0.000
ATOM    273  N   CYSSA  17       6.193  -4.000  -4.017  1.00 0.000
ATOM    274  H   CYSSA  17       5.395  -4.524  -3.792  1.00 0.000
ATOM    275  CA  CYSSA  17       6.337  -2.656  -3.471  1.00 0.000
ATOM    276  HA  CYSSA  17       6.416  -1.968  -4.298  1.00 0.000
ATOM    277  CB  CYSSA  17       5.110  -2.289  -2.634  1.00 0.000
ATOM    278  HB2 CYSSA  17       4.217  -2.555  -3.181  1.00 0.000
ATOM    279  HB3 CYSSA  17       5.137  -2.843  -1.707  1.00 0.000
ATOM    280  SG  CYSSA  17       4.996  -0.518  -2.219  1.00 0.000
ATOM    281  C   CYSSA  17       7.598  -2.548  -2.619  1.00 0.000
ATOM    282  O   CYSSA  17       8.133  -1.456  -2.420  1.00 0.000
TER     283      CYSSA  17
ENDMDL
MODEL        7
ATOM      1  N   CYSSA   1       0.941   1.196  -2.792  1.00 0.000
ATOM      2  H   CYSSA   1       0.296   1.190  -2.054  1.00 0.000
ATOM      3  CA  CYSSA   1       1.647  -0.034  -3.129  1.00 0.000
ATOM      4  HA  CYSSA   1       2.555   0.235  -3.647  1.00 0.000
ATOM      5  CB  CYSSA   1       2.010  -0.803  -1.857  1.00 0.000
ATOM      6  HB2 CYSSA   1       1.274  -0.590  -1.095  1.00 0.000
ATOM      7  HB3 CYSSA   1       2.002  -1.862  -2.071  1.00 0.000
ATOM      8  SG  CYSSA   1       3.647  -0.386  -1.177  1.00 0.000
ATOM      9  C   CYSSA   1       0.801  -0.914  -4.045  1.00 0.000
ATOM     10  O   CYSSA   1      -0.361  -0.609  -4.317  1.00 0.000
ATOM     11  N   THR A   2       1.391  -2.007  -4.518  1.00 0.000
ATOM     12  H   THR A   2       2.319  -2.195  -4.264  1.00 0.000
ATOM     13  CA  THR A   2       0.693  -2.930  -5.403  1.00 0.000
ATOM     14  HA  THR A   2      -0.184  -2.428  -5.784  1.00 0.000
ATOM     15  CB  THR A   2       1.575  -3.338  -6.598  1.00 0.000
ATOM     16  HB  THR A   2       1.162  -4.231  -7.043  1.00 0.000
ATOM     17  OG1 THR A   2       2.908  -3.612  -6.153  1.00 0.000
ATOM     18  HG1 THR A   2       3.322  -4.242  -6.748  1.00 0.000
ATOM     19  CG2 THR A   2       1.603  -2.239  -7.650  1.00 0.000
ATOM     20 HG21 THR A   2       0.890  -2.468  -8.429  1.00 0.000
ATOM     21 HG22 THR A   2       1.344  -1.296  -7.192  1.00 0.000
ATOM     22 HG23 THR A   2       2.593  -2.173  -8.076  1.00 0.000
ATOM     23  C   THR A   2       0.259  -4.186  -4.656  1.00 0.000
ATOM     24  O   THR A   2       0.831  -4.537  -3.623  1.00 0.000
ATOM     25  N   THR A   3      -0.758  -4.861  -5.183  1.00 0.000
ATOM     26  H   THR A   3      -1.173  -4.531  -6.007  1.00 0.000
ATOM     27  CA  THR A   3      -1.270  -6.078  -4.566  1.00 0.000
ATOM     28  HA  THR A   3      -1.684  -5.815  -3.603  1.00 0.000
ATOM     29  CB  THR A   3      -2.387  -6.712  -5.416  1.00 0.000
ATOM     30  HB  THR A   3      -2.529  -7.733  -5.093  1.00 0.000
ATOM     31  OG1 THR A   3      -2.014  -6.707  -6.798  1.00 0.000
ATOM     32  HG1 THR A   3      -2.119  -5.821  -7.155  1.00 0.000
ATOM     33  CG2 THR A   3      -3.697  -5.959  -5.236  1.00 0.000
ATOM     34 HG21 THR A   3      -4.519  -6.660  -5.247  1.00 0.000
ATOM     35 HG22 THR A   3      -3.684  -5.435  -4.292  1.00 0.000
ATOM     36 HG23 THR A   3      -3.818  -5.249  -6.040  1.00 0.000
ATOM     37  C   THR A   3      -0.158  -7.101  -4.363  1.00 0.000
ATOM     38  O   THR A   3       0.930  -6.969  -4.924  1.00 0.000
ATOM     39  N   ARG A   4      -0.439  -8.122  -3.560  1.00 0.000
ATOM     40  H   ARG A   4      -1.324  -8.172  -3.142  1.00 0.000
ATOM     41  CA  ARG A   4       0.538  -9.168  -3.283  1.00 0.000
ATOM     42  HA  ARG A   4       1.341  -8.729  -2.710  1.00 0.000
ATOM     43  CB  ARG A   4      -0.103 -10.290  -2.464  1.00 0.000
ATOM     44  HB2 ARG A   4      -1.147 -10.362  -2.729  1.00 0.000
ATOM     45  HB3 ARG A   4       0.387 -11.221  -2.707  1.00 0.000
ATOM     46  CG  ARG A   4      -0.006 -10.079  -0.962  1.00 0.000
ATOM     47  HG2 ARG A   4       0.006 -11.042  -0.473  1.00 0.000
ATOM     48  HG3 ARG A   4       0.908  -9.549  -0.741  1.00 0.000
ATOM     49  CD  ARG A   4      -1.185  -9.275  -0.436  1.00 0.000
ATOM     50  HD2 ARG A   4      -0.981  -8.989   0.585  1.00 0.000
ATOM     51  HD3 ARG A   4      -1.298  -8.389  -1.042  1.00 0.000
ATOM     52  NE  ARG A   4      -2.429 -10.039  -0.474  1.00 0.000
ATOM     53  HE  ARG A   4      -2.366 -11.000  -0.651  1.00 0.000
ATOM     54  CZ  ARG A   4      -3.628  -9.501  -0.281  1.00 0.000
ATOM     55  NH1 ARG A   4      -3.744  -8.203  -0.038  1.00 0.000
ATOM     56 HH11 ARG A   4      -2.928  -7.627  -0.001  1.00 0.000
ATOM     57 HH12 ARG A   4      -4.649  -7.800   0.106  1.00 0.000
ATOM     58  NH2 ARG A   4      -4.714 -10.262  -0.331  1.00 0.000
ATOM     59 HH21 ARG A   4      -4.630 -11.241  -0.514  1.00 0.000
ATOM     60 HH22 ARG A   4      -5.616  -9.856  -0.185  1.00 0.000
ATOM     61  C   ARG A   4       1.111  -9.733  -4.580  1.00 0.000
ATOM     62  O   ARG A   4       0.418  -9.813  -5.595  1.00 0.000
ATOM     63  N   THR A   5       2.381 -10.125  -4.539  1.00 0.000
ATOM     64  H   THR A   5       2.880 -10.036  -3.700  1.00 0.000
ATOM     65  CA  THR A   5       3.047 -10.680  -5.709  1.00 0.000
ATOM     66  HA  THR A   5       2.902  -9.996  -6.532  1.00 0.000
ATOM     67  CB  THR A   5       4.561 -10.837  -5.472  1.00 0.000
ATOM     68  HB  THR A   5       4.711 -11.476  -4.613  1.00 0.000
ATOM     69  OG1 THR A   5       5.151  -9.559  -5.212  1.00 0.000
ATOM     70  HG1 THR A   5       4.723  -8.892  -5.754  1.00 0.000
ATOM     71  CG2 THR A   5       5.234 -11.477  -6.677  1.00 0.000
ATOM     72 HG21 THR A   5       5.087 -12.546  -6.647  1.00 0.000
ATOM     73 HG22 THR A   5       4.803 -11.079  -7.584  1.00 0.000
ATOM     74 HG23 THR A   5       6.292 -11.259  -6.656  1.00 0.000
ATOM     75  C   THR A   5       2.460 -12.036  -6.084  1.00 0.000
ATOM     76  O   THR A   5       2.532 -12.990  -5.309  1.00 0.000
ATOM     77  N   TYR A   6       1.881 -12.115  -7.277  1.00 0.000
ATOM     78  H   TYR A   6       1.855 -11.320  -7.850  1.00 0.000
ATOM     79  CA  TYR A   6       1.279 -13.355  -7.754  1.00 0.000
ATOM     80  HA  TYR A   6       1.555 -14.143  -7.068  1.00 0.000
ATOM     81  CB  TYR A   6      -0.245 -13.230  -7.779  1.00 0.000
ATOM     82  HB2 TYR A   6      -0.675 -14.196  -7.992  1.00 0.000
ATOM     83  HB3 TYR A   6      -0.588 -12.894  -6.811  1.00 0.000
ATOM     84  CG  TYR A   6      -0.756 -12.256  -8.816  1.00 0.000
ATOM     85  CD1 TYR A   6      -1.224 -12.703 -10.046  1.00 0.000
ATOM     86  HD1 TYR A   6      -1.218 -13.763 -10.256  1.00 0.000
ATOM     87  CE1 TYR A   6      -1.691 -11.817 -10.998  1.00 0.000
ATOM     88  HE1 TYR A   6      -2.050 -12.184 -11.948  1.00 0.000
ATOM     89  CZ  TYR A   6      -1.697 -10.465 -10.726  1.00 0.000
ATOM     90  CE2 TYR A   6      -1.238  -9.996  -9.512  1.00 0.000
ATOM     91  HE2 TYR A   6      -1.242  -8.938  -9.300  1.00 0.000
ATOM     92  CD2 TYR A   6      -0.771 -10.889  -8.567  1.00 0.000
ATOM     93  HD2 TYR A   6      -0.411 -10.526  -7.616  1.00 0.000
ATOM     94  OH  TYR A   6      -2.161  -9.579 -11.670  1.00 0.000
ATOM     95  HH  TYR A   6      -1.665  -8.759 -11.611  1.00 0.000
ATOM     96  C   TYR A   6       1.794 -13.710  -9.145  1.00 0.000
ATOM     97  O   TYR A   6       1.777 -12.882 -10.056  1.00 0.000
ATOM     98  N   TYR A   7       2.252 -14.947  -9.301  1.00 0.000
ATOM     99  H   TYR A   7       2.240 -15.561  -8.538  1.00 0.000
ATOM    100  CA  TYR A   7       2.774 -15.413 -10.581  1.00 0.000
ATOM    101  HA  TYR A   7       3.291 -14.588 -11.048  1.00 0.000
ATOM    102  CB  TYR A   7       3.763 -16.560 -10.364  1.00 0.000
ATOM    103  HB2 TYR A   7       3.566 -17.021  -9.409  1.00 0.000
ATOM    104  HB3 TYR A   7       3.630 -17.293 -11.147  1.00 0.000
ATOM    105  CG  TYR A   7       5.210 -16.122 -10.378  1.00 0.000
ATOM    106  CD1 TYR A   7       6.128 -16.718 -11.235  1.00 0.000
ATOM    107  HD1 TYR A   7       5.795 -17.505 -11.896  1.00 0.000
ATOM    108  CE1 TYR A   7       7.451 -16.322 -11.251  1.00 0.000
ATOM    109  HE1 TYR A   7       8.150 -16.797 -11.923  1.00 0.000
ATOM    110  CZ  TYR A   7       7.873 -15.318 -10.405  1.00 0.000
ATOM    111  CE2 TYR A   7       6.981 -14.710  -9.545  1.00 0.000
ATOM    112  HE2 TYR A   7       7.311 -13.924  -8.883  1.00 0.000
ATOM    113  CD2 TYR A   7       5.659 -15.114  -9.535  1.00 0.000
ATOM    114  HD2 TYR A   7       4.958 -14.641  -8.863  1.00 0.000
ATOM    115  OH  TYR A   7       9.190 -14.919 -10.417  1.00 0.000
ATOM    116  HH  TYR A   7       9.597 -15.186 -11.245  1.00 0.000
ATOM    117  C   TYR A   7       1.642 -15.869 -11.497  1.00 0.000
ATOM    118  O   TYR A   7       0.597 -16.327 -11.034  1.00 0.000
ATOM    119  N   THR A   8       1.858 -15.740 -12.803  1.00 0.000
ATOM    120  H   THR A   8       2.711 -15.368 -13.110  1.00 0.000
ATOM    121  CA  THR A   8       0.859 -16.137 -13.786  1.00 0.000
ATOM    122  HA  THR A   8       0.108 -16.726 -13.279  1.00 0.000
ATOM    123  CB  THR A   8       0.169 -14.910 -14.412  1.00 0.000
ATOM    124  HB  THR A   8      -0.119 -15.156 -15.425  1.00 0.000
ATOM    125  OG1 THR A   8       1.074 -13.801 -14.441  1.00 0.000
ATOM    126  HG1 THR A   8       0.703 -13.099 -14.982  1.00 0.000
ATOM    127  CG2 THR A   8      -1.080 -14.533 -13.630  1.00 0.000
ATOM    128 HG21 THR A   8      -0.817 -13.835 -12.848  1.00 0.000
ATOM    129 HG22 THR A   8      -1.797 -14.075 -14.295  1.00 0.000
ATOM    130 HG23 THR A   8      -1.511 -15.420 -13.191  1.00 0.000
ATOM    131  C   THR A   8       1.481 -16.977 -14.895  1.00 0.000
ATOM    132  O   THR A   8       2.693 -16.962 -15.112  1.00 0.000
ATOM    133  N   PRO A   9       0.635 -17.728 -15.615  1.00 0.000
ATOM    134  CA  PRO A   9       1.081 -18.588 -16.715  1.00 0.000
ATOM    135  HA  PRO A   9       1.867 -19.259 -16.401  1.00 0.000
ATOM    136  CB  PRO A   9      -0.172 -19.395 -17.065  1.00 0.000
ATOM    137  HB2 PRO A   9      -0.202 -19.575 -18.131  1.00 0.000
ATOM    138  HB3 PRO A   9      -0.159 -20.335 -16.536  1.00 0.000
ATOM    139  CG  PRO A   9      -1.309 -18.538 -16.624  1.00 0.000
ATOM    140  HG2 PRO A   9      -1.572 -17.845 -17.409  1.00 0.000
ATOM    141  HG3 PRO A   9      -2.156 -19.157 -16.369  1.00 0.000
ATOM    142  CD  PRO A   9      -0.822 -17.795 -15.412  1.00 0.000
ATOM    143  HD2 PRO A   9      -1.252 -16.805 -15.378  1.00 0.000
ATOM    144  HD3 PRO A   9      -1.060 -18.343 -14.512  1.00 0.000
ATOM    145  C   PRO A   9       1.553 -17.786 -17.924  1.00 0.000
ATOM    146  O   PRO A   9       2.065 -18.347 -18.893  1.00 0.000
ATOM    147  N   THR A  10       1.377 -16.470 -17.860  1.00 0.000
ATOM    148  H   THR A  10       0.964 -16.082 -17.061  1.00 0.000
ATOM    149  CA  THR A  10       1.785 -15.591 -18.949  1.00 0.000
ATOM    150  HA  THR A  10       1.747 -16.159 -19.867  1.00 0.000
ATOM    151  CB  THR A  10       0.833 -14.388 -19.085  1.00 0.000
ATOM    152  HB  THR A  10      -0.173 -14.758 -19.226  1.00 0.000
ATOM    153  OG1 THR A  10       1.202 -13.597 -20.220  1.00 0.000
ATOM    154  HG1 THR A  10       0.686 -13.869 -20.982  1.00 0.000
ATOM    155  CG2 THR A  10       0.864 -13.528 -17.830  1.00 0.000
ATOM    156 HG21 THR A  10       1.001 -12.493 -18.106  1.00 0.000
ATOM    157 HG22 THR A  10      -0.068 -13.638 -17.296  1.00 0.000
ATOM    158 HG23 THR A  10       1.681 -13.844 -17.198  1.00 0.000
ATOM    159  C   THR A  10       3.205 -15.080 -18.741  1.00 0.000
ATOM    160  O   THR A  10       3.567 -14.008 -19.226  1.00 0.000
ATOM    161  N   ARG A  11       4.008 -15.854 -18.018  1.00 0.000
ATOM    162  H   ARG A  11       3.662 -16.697 -17.658  1.00 0.000
ATOM    163  CA  ARG A  11       5.390 -15.478 -17.745  1.00 0.000
ATOM    164  HA  ARG A  11       5.770 -16.141 -16.982  1.00 0.000
ATOM    165  CB  ARG A  11       6.241 -15.633 -19.007  1.00 0.000
ATOM    166  HB2 ARG A  11       5.729 -15.162 -19.833  1.00 0.000
ATOM    167  HB3 ARG A  11       7.188 -15.139 -18.851  1.00 0.000
ATOM    168  CG  ARG A  11       6.516 -17.081 -19.382  1.00 0.000
ATOM    169  HG2 ARG A  11       5.607 -17.652 -19.267  1.00 0.000
ATOM    170  HG3 ARG A  11       6.841 -17.120 -20.411  1.00 0.000
ATOM    171  CD  ARG A  11       7.593 -17.690 -18.498  1.00 0.000
ATOM    172  HD2 ARG A  11       8.316 -16.925 -18.256  1.00 0.000
ATOM    173  HD3 ARG A  11       7.134 -18.052 -17.591  1.00 0.000
ATOM    174  NE  ARG A  11       8.279 -18.798 -19.157  1.00 0.000
ATOM    175  HE  ARG A  11       8.059 -19.707 -18.864  1.00 0.000
ATOM    176  CZ  ARG A  11       9.177 -18.637 -20.123  1.00 0.000
ATOM    177  NH1 ARG A  11       9.495 -17.419 -20.541  1.00 0.000
ATOM    178 HH11 ARG A  11       9.059 -16.620 -20.127  1.00 0.000
ATOM    179 HH12 ARG A  11      10.172 -17.301 -21.267  1.00 0.000
ATOM    180  NH2 ARG A  11       9.758 -19.695 -20.674  1.00 0.000
ATOM    181 HH21 ARG A  11       9.521 -20.615 -20.362  1.00 0.000
ATOM    182 HH22 ARG A  11      10.433 -19.573 -21.401  1.00 0.000
ATOM    183  C   ARG A  11       5.473 -14.042 -17.236  1.00 0.000
ATOM    184  O   ARG A  11       6.496 -13.376 -17.392  1.00 0.000
ATOM    185  N   MET A  12       4.389 -13.572 -16.628  1.00 0.000
ATOM    186  H   MET A  12       3.604 -14.151 -16.534  1.00 0.000
ATOM    187  CA  MET A  12       4.340 -12.215 -16.096  1.00 0.000
ATOM    188  HA  MET A  12       5.229 -11.698 -16.425  1.00 0.000
ATOM    189  CB  MET A  12       3.110 -11.479 -16.631  1.00 0.000
ATOM    190  HB2 MET A  12       3.028 -11.662 -17.692  1.00 0.000
ATOM    191  HB3 MET A  12       2.230 -11.866 -16.138  1.00 0.000
ATOM    192  CG  MET A  12       3.157  -9.976 -16.408  1.00 0.000
ATOM    193  HG2 MET A  12       3.682  -9.778 -15.486  1.00 0.000
ATOM    194  HG3 MET A  12       3.692  -9.522 -17.229  1.00 0.000
ATOM    195  SD  MET A  12       1.515  -9.237 -16.308  1.00 0.000
ATOM    196  CE  MET A  12       1.892  -7.684 -15.499  1.00 0.000
ATOM    197  HE1 MET A  12       1.165  -7.497 -14.722  1.00 0.000
ATOM    198  HE2 MET A  12       2.879  -7.736 -15.062  1.00 0.000
ATOM    199  HE3 MET A  12       1.860  -6.883 -16.223  1.00 0.000
ATOM    200  C   MET A  12       4.315 -12.230 -14.571  1.00 0.000
ATOM    201  O   MET A  12       3.331 -12.647 -13.960  1.00 0.000
ATOM    202  N   LYS A  13       5.403 -11.773 -13.961  1.00 0.000
ATOM    203  H   LYS A  13       6.156 -11.453 -14.503  1.00 0.000
ATOM    204  CA  LYS A  13       5.506 -11.732 -12.507  1.00 0.000
ATOM    205  HA  LYS A  13       4.790 -12.431 -12.104  1.00 0.000
ATOM    206  CB  LYS A  13       6.911 -12.146 -12.064  1.00 0.000
ATOM    207  HB2 LYS A  13       6.908 -12.298 -10.994  1.00 0.000
ATOM    208  HB3 LYS A  13       7.169 -13.076 -12.549  1.00 0.000
ATOM    209  CG  LYS A  13       7.981 -11.121 -12.397  1.00 0.000
ATOM    210  HG2 LYS A  13       8.891 -11.638 -12.664  1.00 0.000
ATOM    211  HG3 LYS A  13       7.646 -10.523 -13.232  1.00 0.000
ATOM    212  CD  LYS A  13       8.264 -10.206 -11.217  1.00 0.000
ATOM    213  HD2 LYS A  13       8.573  -9.240 -11.588  1.00 0.000
ATOM    214  HD3 LYS A  13       7.362 -10.098 -10.632  1.00 0.000
ATOM    215  CE  LYS A  13       9.365 -10.766 -10.329  1.00 0.000
ATOM    216  HE2 LYS A  13      10.074 -11.295 -10.947  1.00 0.000
ATOM    217  HE3 LYS A  13       9.862  -9.945  -9.834  1.00 0.000
ATOM    218  NZ  LYS A  13       8.827 -11.699  -9.301  1.00 0.000
ATOM    219  HZ1 LYS A  13       9.276 -11.514  -8.381  1.00 0.000
ATOM    220  HZ2 LYS A  13       7.799 -11.572  -9.205  1.00 0.000
ATOM    221  HZ3 LYS A  13       9.019 -12.684  -9.576  1.00 0.000
ATOM    222  C   LYS A  13       5.185 -10.338 -11.978  1.00 0.000
ATOM    223  O   LYS A  13       5.322  -9.345 -12.692  1.00 0.000
ATOM    224  N   VAL A  14       4.758 -10.271 -10.721  1.00 0.000
ATOM    225  H   VAL A  14       4.669 -11.098 -10.202  1.00 0.000
ATOM    226  CA  VAL A  14       4.419  -8.999 -10.095  1.00 0.000
ATOM    227  HA  VAL A  14       4.292  -8.265 -10.877  1.00 0.000
ATOM    228  CB  VAL A  14       3.101  -9.095  -9.304  1.00 0.000
ATOM    229  HB  VAL A  14       3.224  -9.835  -8.527  1.00 0.000
ATOM    230  CG1 VAL A  14       2.774  -7.764  -8.646  1.00 0.000
ATOM    231 HG11 VAL A  14       1.703  -7.625  -8.626  1.00 0.000
ATOM    232 HG12 VAL A  14       3.156  -7.758  -7.636  1.00 0.000
ATOM    233 HG13 VAL A  14       3.231  -6.963  -9.208  1.00 0.000
ATOM    234  CG2 VAL A  14       1.966  -9.543 -10.213  1.00 0.000
ATOM    235 HG21 VAL A  14       1.090  -8.943 -10.017  1.00 0.000
ATOM    236 HG22 VAL A  14       2.262  -9.422 -11.245  1.00 0.000
ATOM    237 HG23 VAL A  14       1.741 -10.582 -10.023  1.00 0.000
ATOM    238  C   VAL A  14       5.529  -8.535  -9.157  1.00 0.000
ATOM    239  O   VAL A  14       6.113  -9.335  -8.427  1.00 0.000
ATOM    240  N   SER A  15       5.814  -7.237  -9.183  1.00 0.000
ATOM    241  H   SER A  15       5.312  -6.650  -9.787  1.00 0.000
ATOM    242  CA  SER A  15       6.856  -6.667  -8.338  1.00 0.000
ATOM    243  HA  SER A  15       7.592  -7.435  -8.154  1.00 0.000
ATOM    244  CB  SER A  15       7.530  -5.491  -9.047  1.00 0.000
ATOM    245  HB2 SER A  15       8.212  -5.867  -9.794  1.00 0.000
ATOM    246  HB3 SER A  15       6.776  -4.880  -9.523  1.00 0.000
ATOM    247  OG  SER A  15       8.254  -4.689  -8.130  1.00 0.000
ATOM    248  HG  SER A  15       8.451  -3.840  -8.532  1.00 0.000
ATOM    249  C   SER A  15       6.281  -6.207  -7.002  1.00 0.000
ATOM    250  O   SER A  15       5.130  -5.775  -6.923  1.00 0.000
ATOM    251  N   LYS A  16       7.089  -6.304  -5.952  1.00 0.000
ATOM    252  H   LYS A  16       7.996  -6.656  -6.078  1.00 0.000
ATOM    253  CA  LYS A  16       6.664  -5.898  -4.618  1.00 0.000
ATOM    254  HA  LYS A  16       5.599  -5.723  -4.648  1.00 0.000
ATOM    255  CB  LYS A  16       6.958  -7.008  -3.606  1.00 0.000
ATOM    256  HB2 LYS A  16       6.680  -7.957  -4.041  1.00 0.000
ATOM    257  HB3 LYS A  16       8.018  -7.015  -3.396  1.00 0.000
ATOM    258  CG  LYS A  16       6.213  -6.848  -2.293  1.00 0.000
ATOM    259  HG2 LYS A  16       6.689  -7.460  -1.541  1.00 0.000
ATOM    260  HG3 LYS A  16       6.250  -5.810  -1.992  1.00 0.000
ATOM    261  CD  LYS A  16       4.759  -7.272  -2.422  1.00 0.000
ATOM    262  HD2 LYS A  16       4.425  -7.081  -3.431  1.00 0.000
ATOM    263  HD3 LYS A  16       4.681  -8.329  -2.209  1.00 0.000
ATOM    264  CE  LYS A  16       3.868  -6.506  -1.456  1.00 0.000
ATOM    265  HE2 LYS A  16       4.139  -5.462  -1.487  1.00 0.000
ATOM    266  HE3 LYS A  16       2.840  -6.620  -1.768  1.00 0.000
ATOM    267  NZ  LYS A  16       4.008  -7.002  -0.059  1.00 0.000
ATOM    268  HZ1 LYS A  16       3.265  -6.592   0.542  1.00 0.000
ATOM    269  HZ2 LYS A  16       3.924  -8.038  -0.038  1.00 0.000
ATOM    270  HZ3 LYS A  16       4.937  -6.732   0.324  1.00 0.000
ATOM    271  C   LYS A  16       7.362  -4.610  -4.192  1.00 0.000
ATOM    272  O   LYS A  16       8.497  -4.347  -4.591  1.00 0.000
ATOM    273  N   CYSSA  17       6.678  -3.812  -3.380  1.00 0.000
ATOM    274  H   CYSSA  17       5.777  -4.077  -3.096  1.00 0.000
ATOM    275  CA  CYSSA  17       7.232  -2.552  -2.899  1.00 0.000
ATOM    276  HA  CYSSA  17       7.377  -1.906  -3.751  1.00 0.000
ATOM    277  CB  CYSSA  17       6.260  -1.882  -1.925  1.00 0.000
ATOM    278  HB2 CYSSA  17       5.805  -2.640  -1.305  1.00 0.000
ATOM    279  HB3 CYSSA  17       6.808  -1.193  -1.300  1.00 0.000
ATOM    280  SG  CYSSA  17       4.919  -0.952  -2.735  1.00 0.000
ATOM    281  C   CYSSA  17       8.579  -2.776  -2.217  1.00 0.000
ATOM    282  O   CYSSA  17       9.573  -2.136  -2.561  1.00 0.000
TER     283      CYSSA  17
ENDMDL
MODEL        8
ATOM      1  N   CYSSA   1       2.087   0.397   0.053  1.00 0.000
ATOM      2  H   CYSSA   1       1.833   0.079   0.946  1.00 0.000
ATOM      3  CA  CYSSA   1       2.296  -0.575  -1.013  1.00 0.000
ATOM      4  HA  CYSSA   1       2.586  -0.035  -1.902  1.00 0.000
ATOM      5  CB  CYSSA   1       3.414  -1.548  -0.634  1.00 0.000
ATOM      6  HB2 CYSSA   1       3.283  -1.851   0.394  1.00 0.000
ATOM      7  HB3 CYSSA   1       3.355  -2.418  -1.271  1.00 0.000
ATOM      8  SG  CYSSA   1       5.090  -0.854  -0.796  1.00 0.000
ATOM      9  C   CYSSA   1       1.012  -1.346  -1.305  1.00 0.000
ATOM     10  O   CYSSA   1       0.019  -1.217  -0.587  1.00 0.000
ATOM     11  N   THR A   2       1.038  -2.150  -2.363  1.00 0.000
ATOM     12  H   THR A   2       1.859  -2.211  -2.896  1.00 0.000
ATOM     13  CA  THR A   2      -0.122  -2.942  -2.751  1.00 0.000
ATOM     14  HA  THR A   2      -0.994  -2.509  -2.282  1.00 0.000
ATOM     15  CB  THR A   2      -0.333  -2.921  -4.276  1.00 0.000
ATOM     16  HB  THR A   2      -1.044  -3.693  -4.537  1.00 0.000
ATOM     17  OG1 THR A   2       0.906  -3.182  -4.946  1.00 0.000
ATOM     18  HG1 THR A   2       0.754  -3.229  -5.893  1.00 0.000
ATOM     19  CG2 THR A   2      -0.886  -1.578  -4.728  1.00 0.000
ATOM     20 HG21 THR A   2      -0.292  -0.783  -4.301  1.00 0.000
ATOM     21 HG22 THR A   2      -0.849  -1.517  -5.805  1.00 0.000
ATOM     22 HG23 THR A   2      -1.909  -1.480  -4.397  1.00 0.000
ATOM     23  C   THR A   2       0.020  -4.388  -2.289  1.00 0.000
ATOM     24  O   THR A   2       1.131  -4.887  -2.107  1.00 0.000
ATOM     25  N   THR A   3      -1.113  -5.059  -2.100  1.00 0.000
ATOM     26  H   THR A   3      -1.967  -4.606  -2.262  1.00 0.000
ATOM     27  CA  THR A   3      -1.115  -6.448  -1.659  1.00 0.000
ATOM     28  HA  THR A   3      -0.744  -6.476  -0.645  1.00 0.000
ATOM     29  CB  THR A   3      -2.537  -7.039  -1.672  1.00 0.000
ATOM     30  HB  THR A   3      -3.191  -6.375  -1.126  1.00 0.000
ATOM     31  OG1 THR A   3      -2.539  -8.323  -1.037  1.00 0.000
ATOM     32  HG1 THR A   3      -3.204  -8.337  -0.345  1.00 0.000
ATOM     33  CG2 THR A   3      -3.056  -7.171  -3.096  1.00 0.000
ATOM     34 HG21 THR A   3      -3.060  -8.212  -3.383  1.00 0.000
ATOM     35 HG22 THR A   3      -4.060  -6.778  -3.151  1.00 0.000
ATOM     36 HG23 THR A   3      -2.415  -6.616  -3.765  1.00 0.000
ATOM     37  C   THR A   3      -0.212  -7.305  -2.539  1.00 0.000
ATOM     38  O   THR A   3       0.184  -6.890  -3.629  1.00 0.000
ATOM     39  N   ARG A   4       0.109  -8.502  -2.060  1.00 0.000
ATOM     40  H   ARG A   4      -0.238  -8.776  -1.186  1.00 0.000
ATOM     41  CA  ARG A   4       0.966  -9.418  -2.804  1.00 0.000
ATOM     42  HA  ARG A   4       1.952  -8.982  -2.856  1.00 0.000
ATOM     43  CB  ARG A   4       1.055 -10.765  -2.085  1.00 0.000
ATOM     44  HB2 ARG A   4       1.133 -10.588  -1.022  1.00 0.000
ATOM     45  HB3 ARG A   4       0.153 -11.325  -2.282  1.00 0.000
ATOM     46  CG  ARG A   4       2.243 -11.608  -2.515  1.00 0.000
ATOM     47  HG2 ARG A   4       3.047 -10.953  -2.819  1.00 0.000
ATOM     48  HG3 ARG A   4       2.565 -12.213  -1.681  1.00 0.000
ATOM     49  CD  ARG A   4       1.887 -12.520  -3.679  1.00 0.000
ATOM     50  HD2 ARG A   4       1.131 -12.037  -4.280  1.00 0.000
ATOM     51  HD3 ARG A   4       2.772 -12.682  -4.276  1.00 0.000
ATOM     52  NE  ARG A   4       1.378 -13.812  -3.226  1.00 0.000
ATOM     53  HE  ARG A   4       0.408 -13.947  -3.239  1.00 0.000
ATOM     54  CZ  ARG A   4       2.156 -14.801  -2.802  1.00 0.000
ATOM     55  NH1 ARG A   4       3.473 -14.648  -2.773  1.00 0.000
ATOM     56 HH11 ARG A   4       3.881 -13.785  -3.070  1.00 0.000
ATOM     57 HH12 ARG A   4       4.057 -15.394  -2.452  1.00 0.000
ATOM     58  NH2 ARG A   4       1.618 -15.948  -2.406  1.00 0.000
ATOM     59 HH21 ARG A   4       0.626 -16.067  -2.426  1.00 0.000
ATOM     60 HH22 ARG A   4       2.204 -16.691  -2.087  1.00 0.000
ATOM     61  C   ARG A   4       0.442  -9.621  -4.223  1.00 0.000
ATOM     62  O   ARG A   4      -0.731  -9.937  -4.425  1.00 0.000
ATOM     63  N   THR A   5       1.320  -9.436  -5.204  1.00 0.000
ATOM     64  H   THR A   5       2.241  -9.186  -4.980  1.00 0.000
ATOM     65  CA  THR A   5       0.947  -9.597  -6.604  1.00 0.000
ATOM     66  HA  THR A   5      -0.050  -9.202  -6.731  1.00 0.000
ATOM     67  CB  THR A   5       1.898  -8.817  -7.532  1.00 0.000
ATOM     68  HB  THR A   5       1.950  -7.793  -7.190  1.00 0.000
ATOM     69  OG1 THR A   5       1.398  -8.837  -8.873  1.00 0.000
ATOM     70  HG1 THR A   5       0.915  -8.025  -9.047  1.00 0.000
ATOM     71  CG2 THR A   5       3.297  -9.413  -7.498  1.00 0.000
ATOM     72 HG21 THR A   5       3.692  -9.349  -6.494  1.00 0.000
ATOM     73 HG22 THR A   5       3.255 -10.448  -7.802  1.00 0.000
ATOM     74 HG23 THR A   5       3.938  -8.865  -8.172  1.00 0.000
ATOM     75  C   THR A   5       0.953 -11.067  -7.009  1.00 0.000
ATOM     76  O   THR A   5       1.778 -11.848  -6.536  1.00 0.000
ATOM     77  N   TYR A   6       0.027 -11.437  -7.887  1.00 0.000
ATOM     78  H   TYR A   6      -0.603 -10.768  -8.228  1.00 0.000
ATOM     79  CA  TYR A   6      -0.075 -12.814  -8.355  1.00 0.000
ATOM     80  HA  TYR A   6       0.346 -13.455  -7.595  1.00 0.000
ATOM     81  CB  TYR A   6      -1.542 -13.194  -8.567  1.00 0.000
ATOM     82  HB2 TYR A   6      -1.603 -14.245  -8.806  1.00 0.000
ATOM     83  HB3 TYR A   6      -2.091 -13.004  -7.656  1.00 0.000
ATOM     84  CG  TYR A   6      -2.212 -12.426  -9.683  1.00 0.000
ATOM     85  CD1 TYR A   6      -2.102 -12.843 -11.004  1.00 0.000
ATOM     86  HD1 TYR A   6      -1.528 -13.731 -11.228  1.00 0.000
ATOM     87  CE1 TYR A   6      -2.712 -12.144 -12.027  1.00 0.000
ATOM     88  HE1 TYR A   6      -2.615 -12.484 -13.048  1.00 0.000
ATOM     89  CZ  TYR A   6      -3.444 -11.011 -11.738  1.00 0.000
ATOM     90  CE2 TYR A   6      -3.567 -10.576 -10.435  1.00 0.000
ATOM     91  HE2 TYR A   6      -4.140  -9.689 -10.208  1.00 0.000
ATOM     92  CD2 TYR A   6      -2.953 -11.281  -9.418  1.00 0.000
ATOM     93  HD2 TYR A   6      -3.048 -10.943  -8.396  1.00 0.000
ATOM     94  OH  TYR A   6      -4.053 -10.311 -12.753  1.00 0.000
ATOM     95  HH  TYR A   6      -3.671  -9.432 -12.810  1.00 0.000
ATOM     96  C   TYR A   6       0.705 -13.009  -9.651  1.00 0.000
ATOM     97  O   TYR A   6       0.694 -12.147 -10.531  1.00 0.000
ATOM     98  N   TYR A   7       1.380 -14.147  -9.762  1.00 0.000
ATOM     99  H   TYR A   7       1.350 -14.794  -9.027  1.00 0.000
ATOM    100  CA  TYR A   7       2.168 -14.456 -10.950  1.00 0.000
ATOM    101  HA  TYR A   7       2.613 -13.536 -11.301  1.00 0.000
ATOM    102  CB  TYR A   7       3.282 -15.446 -10.605  1.00 0.000
ATOM    103  HB2 TYR A   7       2.906 -16.168  -9.897  1.00 0.000
ATOM    104  HB3 TYR A   7       3.589 -15.959 -11.505  1.00 0.000
ATOM    105  CG  TYR A   7       4.505 -14.795 -10.000  1.00 0.000
ATOM    106  CD1 TYR A   7       5.769 -15.016 -10.533  1.00 0.000
ATOM    107  HD1 TYR A   7       5.870 -15.663 -11.392  1.00 0.000
ATOM    108  CE1 TYR A   7       6.889 -14.424  -9.983  1.00 0.000
ATOM    109  HE1 TYR A   7       7.864 -14.607 -10.411  1.00 0.000
ATOM    110  CZ  TYR A   7       6.755 -13.599  -8.886  1.00 0.000
ATOM    111  CE2 TYR A   7       5.511 -13.364  -8.338  1.00 0.000
ATOM    112  HE2 TYR A   7       5.407 -12.718  -7.479  1.00 0.000
ATOM    113  CD2 TYR A   7       4.397 -13.961  -8.894  1.00 0.000
ATOM    114  HD2 TYR A   7       3.421 -13.780  -8.467  1.00 0.000
ATOM    115  OH  TYR A   7       7.868 -13.007  -8.334  1.00 0.000
ATOM    116  HH  TYR A   7       7.602 -12.238  -7.824  1.00 0.000
ATOM    117  C   TYR A   7       1.286 -15.029 -12.054  1.00 0.000
ATOM    118  O   TYR A   7       0.397 -15.843 -11.798  1.00 0.000
ATOM    119  N   THR A   8       1.538 -14.600 -13.287  1.00 0.000
ATOM    120  H   THR A   8       2.259 -13.951 -13.428  1.00 0.000
ATOM    121  CA  THR A   8       0.768 -15.068 -14.432  1.00 0.000
ATOM    122  HA  THR A   8      -0.257 -15.196 -14.115  1.00 0.000
ATOM    123  CB  THR A   8       0.794 -14.045 -15.583  1.00 0.000
ATOM    124  HB  THR A   8       0.719 -14.578 -16.520  1.00 0.000
ATOM    125  OG1 THR A   8       2.024 -13.313 -15.560  1.00 0.000
ATOM    126  HG1 THR A   8       2.095 -12.781 -16.356  1.00 0.000
ATOM    127  CG2 THR A   8      -0.378 -13.081 -15.477  1.00 0.000
ATOM    128 HG21 THR A   8      -1.294 -13.640 -15.359  1.00 0.000
ATOM    129 HG22 THR A   8      -0.237 -12.436 -14.622  1.00 0.000
ATOM    130 HG23 THR A   8      -0.434 -12.482 -16.374  1.00 0.000
ATOM    131  C   THR A   8       1.298 -16.403 -14.942  1.00 0.000
ATOM    132  O   THR A   8       2.437 -16.789 -14.676  1.00 0.000
ATOM    133  N   PRO A   9       0.456 -17.127 -15.694  1.00 0.000
ATOM    134  CA  PRO A   9       0.819 -18.431 -16.258  1.00 0.000
ATOM    135  HA  PRO A   9       1.180 -19.106 -15.497  1.00 0.000
ATOM    136  CB  PRO A   9      -0.504 -18.954 -16.823  1.00 0.000
ATOM    137  HB2 PRO A   9      -0.314 -19.519 -17.725  1.00 0.000
ATOM    138  HB3 PRO A   9      -0.987 -19.584 -16.092  1.00 0.000
ATOM    139  CG  PRO A   9      -1.306 -17.730 -17.104  1.00 0.000
ATOM    140  HG2 PRO A   9      -1.069 -17.353 -18.087  1.00 0.000
ATOM    141  HG3 PRO A   9      -2.359 -17.958 -17.031  1.00 0.000
ATOM    142  CD  PRO A   9      -0.916 -16.729 -16.052  1.00 0.000
ATOM    143  HD2 PRO A   9      -0.933 -15.729 -16.458  1.00 0.000
ATOM    144  HD3 PRO A   9      -1.573 -16.803 -15.198  1.00 0.000
ATOM    145  C   PRO A   9       1.862 -18.313 -17.365  1.00 0.000
ATOM    146  O   PRO A   9       2.366 -19.318 -17.868  1.00 0.000
ATOM    147  N   THR A  10       2.182 -17.079 -17.742  1.00 0.000
ATOM    148  H   THR A  10       1.746 -16.318 -17.304  1.00 0.000
ATOM    149  CA  THR A  10       3.164 -16.830 -18.790  1.00 0.000
ATOM    150  HA  THR A  10       3.166 -17.682 -19.454  1.00 0.000
ATOM    151  CB  THR A  10       2.803 -15.578 -19.611  1.00 0.000
ATOM    152  HB  THR A  10       3.147 -14.704 -19.077  1.00 0.000
ATOM    153  OG1 THR A  10       1.383 -15.494 -19.779  1.00 0.000
ATOM    154  HG1 THR A  10       1.122 -14.571 -19.839  1.00 0.000
ATOM    155  CG2 THR A  10       3.478 -15.612 -20.974  1.00 0.000
ATOM    156 HG21 THR A  10       4.478 -15.211 -20.890  1.00 0.000
ATOM    157 HG22 THR A  10       3.527 -16.631 -21.326  1.00 0.000
ATOM    158 HG23 THR A  10       2.909 -15.016 -21.673  1.00 0.000
ATOM    159  C   THR A  10       4.560 -16.655 -18.204  1.00 0.000
ATOM    160  O   THR A  10       5.411 -15.988 -18.793  1.00 0.000
ATOM    161  N   ARG A  11       4.790 -17.258 -17.043  1.00 0.000
ATOM    162  H   ARG A  11       4.071 -17.776 -16.622  1.00 0.000
ATOM    163  CA  ARG A  11       6.084 -17.168 -16.377  1.00 0.000
ATOM    164  HA  ARG A  11       5.967 -17.541 -15.371  1.00 0.000
ATOM    165  CB  ARG A  11       7.118 -18.025 -17.109  1.00 0.000
ATOM    166  HB2 ARG A  11       6.640 -18.931 -17.453  1.00 0.000
ATOM    167  HB3 ARG A  11       7.485 -17.475 -17.962  1.00 0.000
ATOM    168  CG  ARG A  11       8.307 -18.415 -16.246  1.00 0.000
ATOM    169  HG2 ARG A  11       8.939 -17.550 -16.108  1.00 0.000
ATOM    170  HG3 ARG A  11       7.947 -18.756 -15.287  1.00 0.000
ATOM    171  CD  ARG A  11       9.124 -19.523 -16.891  1.00 0.000
ATOM    172  HD2 ARG A  11       8.449 -20.237 -17.339  1.00 0.000
ATOM    173  HD3 ARG A  11       9.751 -19.091 -17.657  1.00 0.000
ATOM    174  NE  ARG A  11       9.969 -20.215 -15.921  1.00 0.000
ATOM    175  HE  ARG A  11      10.917 -19.971 -15.889  1.00 0.000
ATOM    176  CZ  ARG A  11       9.521 -21.149 -15.089  1.00 0.000
ATOM    177  NH1 ARG A  11       8.242 -21.500 -15.109  1.00 0.000
ATOM    178 HH11 ARG A  11       7.614 -21.062 -15.752  1.00 0.000
ATOM    179 HH12 ARG A  11       7.907 -22.204 -14.483  1.00 0.000
ATOM    180  NH2 ARG A  11      10.351 -21.733 -14.235  1.00 0.000
ATOM    181 HH21 ARG A  11      11.316 -21.471 -14.217  1.00 0.000
ATOM    182 HH22 ARG A  11      10.013 -22.435 -13.610  1.00 0.000
ATOM    183  C   ARG A  11       6.562 -15.720 -16.312  1.00 0.000
ATOM    184  O   ARG A  11       7.762 -15.455 -16.250  1.00 0.000
ATOM    185  N   MET A  12       5.615 -14.788 -16.328  1.00 0.000
ATOM    186  H   MET A  12       4.675 -15.062 -16.379  1.00 0.000
ATOM    187  CA  MET A  12       5.940 -13.368 -16.270  1.00 0.000
ATOM    188  HA  MET A  12       7.009 -13.268 -16.380  1.00 0.000
ATOM    189  CB  MET A  12       5.250 -12.618 -17.412  1.00 0.000
ATOM    190  HB2 MET A  12       5.408 -13.162 -18.331  1.00 0.000
ATOM    191  HB3 MET A  12       4.191 -12.571 -17.208  1.00 0.000
ATOM    192  CG  MET A  12       5.761 -11.199 -17.603  1.00 0.000
ATOM    193  HG2 MET A  12       4.999 -10.621 -18.104  1.00 0.000
ATOM    194  HG3 MET A  12       5.957 -10.769 -16.632  1.00 0.000
ATOM    195  SD  MET A  12       7.273 -11.132 -18.583  1.00 0.000
ATOM    196  CE  MET A  12       6.643 -11.548 -20.207  1.00 0.000
ATOM    197  HE1 MET A  12       7.404 -11.355 -20.948  1.00 0.000
ATOM    198  HE2 MET A  12       6.374 -12.594 -20.231  1.00 0.000
ATOM    199  HE3 MET A  12       5.772 -10.947 -20.420  1.00 0.000
ATOM    200  C   MET A  12       5.525 -12.770 -14.930  1.00 0.000
ATOM    201  O   MET A  12       4.336 -12.645 -14.635  1.00 0.000
ATOM    202  N   LYS A  13       6.512 -12.401 -14.121  1.00 0.000
ATOM    203  H   LYS A  13       7.440 -12.526 -14.412  1.00 0.000
ATOM    204  CA  LYS A  13       6.251 -11.815 -12.811  1.00 0.000
ATOM    205  HA  LYS A  13       5.477 -12.397 -12.336  1.00 0.000
ATOM    206  CB  LYS A  13       7.513 -11.863 -11.947  1.00 0.000
ATOM    207  HB2 LYS A  13       7.278 -11.476 -10.966  1.00 0.000
ATOM    208  HB3 LYS A  13       7.831 -12.891 -11.853  1.00 0.000
ATOM    209  CG  LYS A  13       8.669 -11.056 -12.514  1.00 0.000
ATOM    210  HG2 LYS A  13       8.506 -10.904 -13.570  1.00 0.000
ATOM    211  HG3 LYS A  13       8.709 -10.100 -12.012  1.00 0.000
ATOM    212  CD  LYS A  13       9.996 -11.771 -12.319  1.00 0.000
ATOM    213  HD2 LYS A  13       9.837 -12.836 -12.405  1.00 0.000
ATOM    214  HD3 LYS A  13      10.686 -11.445 -13.084  1.00 0.000
ATOM    215  CE  LYS A  13      10.595 -11.472 -10.953  1.00 0.000
ATOM    216  HE2 LYS A  13      11.667 -11.407 -11.051  1.00 0.000
ATOM    217  HE3 LYS A  13      10.207 -10.527 -10.604  1.00 0.000
ATOM    218  NZ  LYS A  13      10.263 -12.530  -9.958  1.00 0.000
ATOM    219  HZ1 LYS A  13       9.242 -12.525  -9.759  1.00 0.000
ATOM    220  HZ2 LYS A  13      10.527 -13.465 -10.329  1.00 0.000
ATOM    221  HZ3 LYS A  13      10.779 -12.361  -9.072  1.00 0.000
ATOM    222  C   LYS A  13       5.769 -10.374 -12.947  1.00 0.000
ATOM    223  O   LYS A  13       5.996  -9.726 -13.969  1.00 0.000
ATOM    224  N   VAL A  14       5.104  -9.877 -11.909  1.00 0.000
ATOM    225  H   VAL A  14       4.954 -10.442 -11.122  1.00 0.000
ATOM    226  CA  VAL A  14       4.593  -8.511 -11.911  1.00 0.000
ATOM    227  HA  VAL A  14       4.682  -8.123 -12.915  1.00 0.000
ATOM    228  CB  VAL A  14       3.108  -8.467 -11.506  1.00 0.000
ATOM    229  HB  VAL A  14       3.016  -8.864 -10.505  1.00 0.000
ATOM    230  CG1 VAL A  14       2.598  -7.034 -11.498  1.00 0.000
ATOM    231 HG11 VAL A  14       1.537  -7.030 -11.296  1.00 0.000
ATOM    232 HG12 VAL A  14       3.112  -6.474 -10.731  1.00 0.000
ATOM    233 HG13 VAL A  14       2.784  -6.581 -12.460  1.00 0.000
ATOM    234  CG2 VAL A  14       2.275  -9.332 -12.440  1.00 0.000
ATOM    235 HG21 VAL A  14       1.239  -9.034 -12.380  1.00 0.000
ATOM    236 HG22 VAL A  14       2.627  -9.209 -13.454  1.00 0.000
ATOM    237 HG23 VAL A  14       2.369 -10.369 -12.151  1.00 0.000
ATOM    238  C   VAL A  14       5.393  -7.623 -10.965  1.00 0.000
ATOM    239  O   VAL A  14       5.776  -8.047  -9.874  1.00 0.000
ATOM    240  N   SER A  15       5.642  -6.388 -11.389  1.00 0.000
ATOM    241  H   SER A  15       5.309  -6.109 -12.268  1.00 0.000
ATOM    242  CA  SER A  15       6.399  -5.440 -10.581  1.00 0.000
ATOM    243  HA  SER A  15       7.405  -5.820 -10.481  1.00 0.000
ATOM    244  CB  SER A  15       6.447  -4.075 -11.269  1.00 0.000
ATOM    245  HB2 SER A  15       6.699  -4.208 -12.310  1.00 0.000
ATOM    246  HB3 SER A  15       5.480  -3.601 -11.191  1.00 0.000
ATOM    247  OG  SER A  15       7.418  -3.235 -10.668  1.00 0.000
ATOM    248  HG  SER A  15       7.035  -2.370 -10.503  1.00 0.000
ATOM    249  C   SER A  15       5.786  -5.300  -9.191  1.00 0.000
ATOM    250  O   SER A  15       4.581  -5.095  -9.048  1.00 0.000
ATOM    251  N   LYS A  16       6.625  -5.413  -8.167  1.00 0.000
ATOM    252  H   LYS A  16       7.576  -5.577  -8.344  1.00 0.000
ATOM    253  CA  LYS A  16       6.169  -5.298  -6.787  1.00 0.000
ATOM    254  HA  LYS A  16       5.180  -4.867  -6.799  1.00 0.000
ATOM    255  CB  LYS A  16       6.103  -6.680  -6.133  1.00 0.000
ATOM    256  HB2 LYS A  16       5.701  -6.575  -5.136  1.00 0.000
ATOM    257  HB3 LYS A  16       5.442  -7.308  -6.714  1.00 0.000
ATOM    258  CG  LYS A  16       7.452  -7.371  -6.034  1.00 0.000
ATOM    259  HG2 LYS A  16       8.219  -6.625  -5.890  1.00 0.000
ATOM    260  HG3 LYS A  16       7.440  -8.045  -5.188  1.00 0.000
ATOM    261  CD  LYS A  16       7.767  -8.164  -7.291  1.00 0.000
ATOM    262  HD2 LYS A  16       6.917  -8.782  -7.539  1.00 0.000
ATOM    263  HD3 LYS A  16       7.961  -7.474  -8.101  1.00 0.000
ATOM    264  CE  LYS A  16       8.984  -9.056  -7.098  1.00 0.000
ATOM    265  HE2 LYS A  16       9.844  -8.433  -6.909  1.00 0.000
ATOM    266  HE3 LYS A  16       8.811  -9.698  -6.248  1.00 0.000
ATOM    267  NZ  LYS A  16       9.249  -9.899  -8.297  1.00 0.000
ATOM    268  HZ1 LYS A  16      10.127 -10.441  -8.165  1.00 0.000
ATOM    269  HZ2 LYS A  16       8.463 -10.563  -8.448  1.00 0.000
ATOM    270  HZ3 LYS A  16       9.349  -9.299  -9.141  1.00 0.000
ATOM    271  C   LYS A  16       7.092  -4.388  -5.983  1.00 0.000
ATOM    272  O   LYS A  16       8.219  -4.110  -6.394  1.00 0.000
ATOM    273  N   CYSSA  17       6.607  -3.927  -4.834  1.00 0.000
ATOM    274  H   CYSSA  17       5.701  -4.184  -4.560  1.00 0.000
ATOM    275  CA  CYSSA  17       7.388  -3.049  -3.971  1.00 0.000
ATOM    276  HA  CYSSA  17       7.530  -2.113  -4.491  1.00 0.000
ATOM    277  CB  CYSSA  17       6.638  -2.785  -2.664  1.00 0.000
ATOM    278  HB2 CYSSA  17       5.977  -3.615  -2.464  1.00 0.000
ATOM    279  HB3 CYSSA  17       7.353  -2.699  -1.859  1.00 0.000
ATOM    280  SG  CYSSA  17       5.632  -1.267  -2.678  1.00 0.000
ATOM    281  C   CYSSA  17       8.756  -3.656  -3.672  1.00 0.000
ATOM    282  O   CYSSA  17       8.873  -4.859  -3.435  1.00 0.000
TER     283      CYSSA  17
ENDMDL
MODEL        9
ATOM      1  N   CYSSA   1       3.369   0.062  -0.031  1.00 0.000
ATOM      2  H   CYSSA   1       4.298  -0.241  -0.110  1.00 0.000
ATOM      3  CA  CYSSA   1       2.357  -0.513  -0.909  1.00 0.000
ATOM      4  HA  CYSSA   1       1.388  -0.217  -0.538  1.00 0.000
ATOM      5  CB  CYSSA   1       2.528   0.017  -2.334  1.00 0.000
ATOM      6  HB2 CYSSA   1       1.917  -0.571  -3.004  1.00 0.000
ATOM      7  HB3 CYSSA   1       2.203   1.046  -2.368  1.00 0.000
ATOM      8  SG  CYSSA   1       4.241  -0.046  -2.950  1.00 0.000
ATOM      9  C   CYSSA   1       2.439  -2.037  -0.908  1.00 0.000
ATOM     10  O   CYSSA   1       3.373  -2.621  -1.459  1.00 0.000
ATOM     11  N   THR A   2       1.454  -2.677  -0.285  1.00 0.000
ATOM     12  H   THR A   2       0.738  -2.156   0.135  1.00 0.000
ATOM     13  CA  THR A   2       1.414  -4.132  -0.211  1.00 0.000
ATOM     14  HA  THR A   2       2.323  -4.513  -0.654  1.00 0.000
ATOM     15  CB  THR A   2       1.345  -4.618   1.249  1.00 0.000
ATOM     16  HB  THR A   2       0.310  -4.636   1.558  1.00 0.000
ATOM     17  OG1 THR A   2       2.071  -3.723   2.098  1.00 0.000
ATOM     18  HG1 THR A   2       1.466  -3.312   2.721  1.00 0.000
ATOM     19  CG2 THR A   2       1.915  -6.023   1.378  1.00 0.000
ATOM     20 HG21 THR A   2       2.671  -6.176   0.622  1.00 0.000
ATOM     21 HG22 THR A   2       2.356  -6.143   2.357  1.00 0.000
ATOM     22 HG23 THR A   2       1.124  -6.746   1.248  1.00 0.000
ATOM     23  C   THR A   2       0.219  -4.689  -0.977  1.00 0.000
ATOM     24  O   THR A   2      -0.932  -4.477  -0.594  1.00 0.000
ATOM     25  N   THR A   3       0.499  -5.403  -2.063  1.00 0.000
ATOM     26  H   THR A   3       1.436  -5.536  -2.318  1.00 0.000
ATOM     27  CA  THR A   3      -0.552  -5.990  -2.884  1.00 0.000
ATOM     28  HA  THR A   3      -1.496  -5.571  -2.567  1.00 0.000
ATOM     29  CB  THR A   3      -0.352  -5.659  -4.375  1.00 0.000
ATOM     30  HB  THR A   3      -1.034  -6.263  -4.957  1.00 0.000
ATOM     31  OG1 THR A   3       0.991  -5.962  -4.768  1.00 0.000
ATOM     32  HG1 THR A   3       1.599  -5.385  -4.299  1.00 0.000
ATOM     33  CG2 THR A   3      -0.648  -4.192  -4.648  1.00 0.000
ATOM     34 HG21 THR A   3      -1.716  -4.032  -4.635  1.00 0.000
ATOM     35 HG22 THR A   3      -0.183  -3.583  -3.887  1.00 0.000
ATOM     36 HG23 THR A   3      -0.255  -3.920  -5.617  1.00 0.000
ATOM     37  C   THR A   3      -0.602  -7.504  -2.713  1.00 0.000
ATOM     38  O   THR A   3       0.343  -8.113  -2.211  1.00 0.000
ATOM     39  N   ARG A   4      -1.709  -8.107  -3.135  1.00 0.000
ATOM     40  H   ARG A   4      -2.428  -7.567  -3.527  1.00 0.000
ATOM     41  CA  ARG A   4      -1.881  -9.550  -3.028  1.00 0.000
ATOM     42  HA  ARG A   4      -1.682  -9.833  -2.005  1.00 0.000
ATOM     43  CB  ARG A   4      -3.317  -9.941  -3.382  1.00 0.000
ATOM     44  HB2 ARG A   4      -3.997  -9.320  -2.817  1.00 0.000
ATOM     45  HB3 ARG A   4      -3.475  -9.769  -4.435  1.00 0.000
ATOM     46  CG  ARG A   4      -3.644 -11.395  -3.082  1.00 0.000
ATOM     47  HG2 ARG A   4      -2.933 -12.027  -3.594  1.00 0.000
ATOM     48  HG3 ARG A   4      -3.573 -11.559  -2.017  1.00 0.000
ATOM     49  CD  ARG A   4      -5.046 -11.758  -3.546  1.00 0.000
ATOM     50  HD2 ARG A   4      -5.432 -12.537  -2.905  1.00 0.000
ATOM     51  HD3 ARG A   4      -5.674 -10.884  -3.468  1.00 0.000
ATOM     52  NE  ARG A   4      -5.060 -12.232  -4.928  1.00 0.000
ATOM     53  HE  ARG A   4      -4.197 -12.343  -5.378  1.00 0.000
ATOM     54  CZ  ARG A   4      -6.172 -12.516  -5.596  1.00 0.000
ATOM     55  NH1 ARG A   4      -7.355 -12.375  -5.012  1.00 0.000
ATOM     56 HH11 ARG A   4      -7.409 -12.054  -4.067  1.00 0.000
ATOM     57 HH12 ARG A   4      -8.191 -12.589  -5.518  1.00 0.000
ATOM     58  NH2 ARG A   4      -6.104 -12.941  -6.851  1.00 0.000
ATOM     59 HH21 ARG A   4      -5.214 -13.048  -7.294  1.00 0.000
ATOM     60 HH22 ARG A   4      -6.941 -13.155  -7.352  1.00 0.000
ATOM     61  C   ARG A   4      -0.904 -10.284  -3.941  1.00 0.000
ATOM     62  O   ARG A   4      -0.484  -9.756  -4.972  1.00 0.000
ATOM     63  N   THR A   5      -0.543 -11.504  -3.556  1.00 0.000
ATOM     64  H   THR A   5      -0.911 -11.869  -2.725  1.00 0.000
ATOM     65  CA  THR A   5       0.386 -12.309  -4.338  1.00 0.000
ATOM     66  HA  THR A   5       1.168 -11.658  -4.702  1.00 0.000
ATOM     67  CB  THR A   5       1.036 -13.411  -3.480  1.00 0.000
ATOM     68  HB  THR A   5       0.261 -14.080  -3.134  1.00 0.000
ATOM     69  OG1 THR A   5       1.689 -12.827  -2.346  1.00 0.000
ATOM     70  HG1 THR A   5       2.127 -12.015  -2.612  1.00 0.000
ATOM     71  CG2 THR A   5       2.041 -14.210  -4.295  1.00 0.000
ATOM     72 HG21 THR A   5       1.673 -15.215  -4.435  1.00 0.000
ATOM     73 HG22 THR A   5       2.180 -13.740  -5.257  1.00 0.000
ATOM     74 HG23 THR A   5       2.985 -14.242  -3.771  1.00 0.000
ATOM     75  C   THR A   5      -0.313 -12.955  -5.529  1.00 0.000
ATOM     76  O   THR A   5      -1.089 -13.898  -5.369  1.00 0.000
ATOM     77  N   TYR A   6      -0.034 -12.443  -6.722  1.00 0.000
ATOM     78  H   TYR A   6       0.592 -11.691  -6.786  1.00 0.000
ATOM     79  CA  TYR A   6      -0.639 -12.969  -7.940  1.00 0.000
ATOM     80  HA  TYR A   6      -1.158 -13.881  -7.685  1.00 0.000
ATOM     81  CB  TYR A   6      -1.645 -11.968  -8.509  1.00 0.000
ATOM     82  HB2 TYR A   6      -2.252 -12.461  -9.252  1.00 0.000
ATOM     83  HB3 TYR A   6      -2.280 -11.613  -7.710  1.00 0.000
ATOM     84  CG  TYR A   6      -1.001 -10.765  -9.160  1.00 0.000
ATOM     85  CD1 TYR A   6      -0.955 -10.640 -10.543  1.00 0.000
ATOM     86  HD1 TYR A   6      -1.388 -11.419 -11.155  1.00 0.000
ATOM     87  CE1 TYR A   6      -0.367  -9.544 -11.143  1.00 0.000
ATOM     88  HE1 TYR A   6      -0.341  -9.465 -12.220  1.00 0.000
ATOM     89  CZ  TYR A   6       0.185  -8.552 -10.359  1.00 0.000
ATOM     90  CE2 TYR A   6       0.152  -8.652  -8.983  1.00 0.000
ATOM     91  HE2 TYR A   6       0.584  -7.876  -8.369  1.00 0.000
ATOM     92  CD2 TYR A   6      -0.437  -9.753  -8.392  1.00 0.000
ATOM     93  HD2 TYR A   6      -0.464  -9.835  -7.315  1.00 0.000
ATOM     94  OH  TYR A   6       0.772  -7.457 -10.951  1.00 0.000
ATOM     95  HH  TYR A   6       0.336  -7.274 -11.786  1.00 0.000
ATOM     96  C   TYR A   6       0.428 -13.285  -8.985  1.00 0.000
ATOM     97  O   TYR A   6       1.331 -12.484  -9.227  1.00 0.000
ATOM     98  N   TYR A   7       0.314 -14.456  -9.601  1.00 0.000
ATOM     99  H   TYR A   7      -0.428 -15.051  -9.364  1.00 0.000
ATOM    100  CA  TYR A   7       1.268 -14.880 -10.619  1.00 0.000
ATOM    101  HA  TYR A   7       2.121 -14.219 -10.569  1.00 0.000
ATOM    102  CB  TYR A   7       1.733 -16.311 -10.347  1.00 0.000
ATOM    103  HB2 TYR A   7       0.962 -16.837  -9.805  1.00 0.000
ATOM    104  HB3 TYR A   7       1.909 -16.810 -11.289  1.00 0.000
ATOM    105  CG  TYR A   7       3.006 -16.391  -9.535  1.00 0.000
ATOM    106  CD1 TYR A   7       4.202 -15.885 -10.030  1.00 0.000
ATOM    107  HD1 TYR A   7       4.214 -15.431 -11.010  1.00 0.000
ATOM    108  CE1 TYR A   7       5.368 -15.956  -9.292  1.00 0.000
ATOM    109  HE1 TYR A   7       6.288 -15.557  -9.693  1.00 0.000
ATOM    110  CZ  TYR A   7       5.348 -16.536  -8.041  1.00 0.000
ATOM    111  CE2 TYR A   7       4.174 -17.045  -7.527  1.00 0.000
ATOM    112  HE2 TYR A   7       4.159 -17.500  -6.547  1.00 0.000
ATOM    113  CD2 TYR A   7       3.013 -16.971  -8.273  1.00 0.000
ATOM    114  HD2 TYR A   7       2.092 -17.370  -7.873  1.00 0.000
ATOM    115  OH  TYR A   7       6.507 -16.609  -7.301  1.00 0.000
ATOM    116  HH  TYR A   7       6.839 -15.723  -7.140  1.00 0.000
ATOM    117  C   TYR A   7       0.654 -14.788 -12.012  1.00 0.000
ATOM    118  O   TYR A   7      -0.562 -14.887 -12.177  1.00 0.000
ATOM    119  N   THR A   8       1.506 -14.600 -13.016  1.00 0.000
ATOM    120  H   THR A   8       2.464 -14.529 -12.821  1.00 0.000
ATOM    121  CA  THR A   8       1.050 -14.494 -14.396  1.00 0.000
ATOM    122  HA  THR A   8       0.025 -14.153 -14.383  1.00 0.000
ATOM    123  CB  THR A   8       1.889 -13.475 -15.189  1.00 0.000
ATOM    124  HB  THR A   8       1.924 -13.787 -16.223  1.00 0.000
ATOM    125  OG1 THR A   8       3.223 -13.428 -14.669  1.00 0.000
ATOM    126  HG1 THR A   8       3.250 -12.842 -13.909  1.00 0.000
ATOM    127  CG2 THR A   8       1.264 -12.090 -15.120  1.00 0.000
ATOM    128 HG21 THR A   8       1.146 -11.799 -14.087  1.00 0.000
ATOM    129 HG22 THR A   8       1.905 -11.380 -15.623  1.00 0.000
ATOM    130 HG23 THR A   8       0.298 -12.106 -15.602  1.00 0.000
ATOM    131  C   THR A   8       1.113 -15.845 -15.100  1.00 0.000
ATOM    132  O   THR A   8       1.832 -16.755 -14.687  1.00 0.000
ATOM    133  N   PRO A   9       0.343 -15.981 -16.191  1.00 0.000
ATOM    134  CA  PRO A   9       0.296 -17.217 -16.976  1.00 0.000
ATOM    135  HA  PRO A   9       0.072 -18.073 -16.356  1.00 0.000
ATOM    136  CB  PRO A   9      -0.860 -16.974 -17.951  1.00 0.000
ATOM    137  HB2 PRO A   9      -0.638 -17.442 -18.900  1.00 0.000
ATOM    138  HB3 PRO A   9      -1.771 -17.386 -17.544  1.00 0.000
ATOM    139  CG  PRO A   9      -0.942 -15.492 -18.079  1.00 0.000
ATOM    140  HG2 PRO A   9      -0.262 -15.152 -18.845  1.00 0.000
ATOM    141  HG3 PRO A   9      -1.954 -15.200 -18.316  1.00 0.000
ATOM    142  CD  PRO A   9      -0.539 -14.938 -16.740  1.00 0.000
ATOM    143  HD2 PRO A   9      -0.006 -14.007 -16.862  1.00 0.000
ATOM    144  HD3 PRO A   9      -1.407 -14.798 -16.113  1.00 0.000
ATOM    145  C   PRO A   9       1.591 -17.470 -17.739  1.00 0.000
ATOM    146  O   PRO A   9       1.893 -18.603 -18.114  1.00 0.000
ATOM    147  N   THR A  10       2.356 -16.406 -17.967  1.00 0.000
ATOM    148  H   THR A  10       2.061 -15.529 -17.643  1.00 0.000
ATOM    149  CA  THR A  10       3.619 -16.512 -18.686  1.00 0.000
ATOM    150  HA  THR A  10       3.542 -17.340 -19.376  1.00 0.000
ATOM    151  CB  THR A  10       3.915 -15.235 -19.494  1.00 0.000
ATOM    152  HB  THR A  10       4.402 -14.521 -18.846  1.00 0.000
ATOM    153  OG1 THR A  10       2.692 -14.667 -19.977  1.00 0.000
ATOM    154  HG1 THR A  10       2.510 -13.850 -19.506  1.00 0.000
ATOM    155  CG2 THR A  10       4.837 -15.537 -20.666  1.00 0.000
ATOM    156 HG21 THR A  10       5.774 -15.926 -20.295  1.00 0.000
ATOM    157 HG22 THR A  10       4.373 -16.269 -21.310  1.00 0.000
ATOM    158 HG23 THR A  10       5.019 -14.630 -21.224  1.00 0.000
ATOM    159  C   THR A  10       4.776 -16.773 -17.728  1.00 0.000
ATOM    160  O   THR A  10       5.943 -16.673 -18.108  1.00 0.000
ATOM    161  N   ARG A  11       4.446 -17.108 -16.485  1.00 0.000
ATOM    162  H   ARG A  11       3.498 -17.171 -16.243  1.00 0.000
ATOM    163  CA  ARG A  11       5.459 -17.383 -15.473  1.00 0.000
ATOM    164  HA  ARG A  11       4.963 -17.446 -14.516  1.00 0.000
ATOM    165  CB  ARG A  11       6.152 -18.715 -15.764  1.00 0.000
ATOM    166  HB2 ARG A  11       5.514 -19.309 -16.401  1.00 0.000
ATOM    167  HB3 ARG A  11       7.080 -18.519 -16.279  1.00 0.000
ATOM    168  CG  ARG A  11       6.463 -19.525 -14.516  1.00 0.000
ATOM    169  HG2 ARG A  11       5.777 -19.239 -13.732  1.00 0.000
ATOM    170  HG3 ARG A  11       6.341 -20.574 -14.739  1.00 0.000
ATOM    171  CD  ARG A  11       7.885 -19.283 -14.034  1.00 0.000
ATOM    172  HD2 ARG A  11       8.517 -19.109 -14.893  1.00 0.000
ATOM    173  HD3 ARG A  11       7.892 -18.409 -13.400  1.00 0.000
ATOM    174  NE  ARG A  11       8.409 -20.420 -13.282  1.00 0.000
ATOM    175  HE  ARG A  11       9.112 -20.957 -13.703  1.00 0.000
ATOM    176  CZ  ARG A  11       7.985 -20.757 -12.070  1.00 0.000
ATOM    177  NH1 ARG A  11       7.035 -20.049 -11.475  1.00 0.000
ATOM    178 HH11 ARG A  11       6.636 -19.259 -11.940  1.00 0.000
ATOM    179 HH12 ARG A  11       6.717 -20.306 -10.562  1.00 0.000
ATOM    180  NH2 ARG A  11       8.512 -21.806 -11.449  1.00 0.000
ATOM    181 HH21 ARG A  11       9.228 -22.342 -11.895  1.00 0.000
ATOM    182 HH22 ARG A  11       8.192 -22.059 -10.537  1.00 0.000
ATOM    183  C   ARG A  11       6.491 -16.261 -15.419  1.00 0.000
ATOM    184  O   ARG A  11       7.625 -16.468 -14.989  1.00 0.000
ATOM    185  N   MET A  12       6.090 -15.072 -15.858  1.00 0.000
ATOM    186  H   MET A  12       5.173 -14.969 -16.189  1.00 0.000
ATOM    187  CA  MET A  12       6.980 -13.917 -15.859  1.00 0.000
ATOM    188  HA  MET A  12       7.967 -14.260 -15.583  1.00 0.000
ATOM    189  CB  MET A  12       7.042 -13.295 -17.255  1.00 0.000
ATOM    190  HB2 MET A  12       7.193 -14.081 -17.980  1.00 0.000
ATOM    191  HB3 MET A  12       6.103 -12.803 -17.459  1.00 0.000
ATOM    192  CG  MET A  12       8.158 -12.276 -17.417  1.00 0.000
ATOM    193  HG2 MET A  12       7.869 -11.561 -18.173  1.00 0.000
ATOM    194  HG3 MET A  12       8.299 -11.764 -16.477  1.00 0.000
ATOM    195  SD  MET A  12       9.722 -13.030 -17.905  1.00 0.000
ATOM    196  CE  MET A  12      10.607 -11.602 -18.526  1.00 0.000
ATOM    197  HE1 MET A  12      10.024 -10.710 -18.346  1.00 0.000
ATOM    198  HE2 MET A  12      11.557 -11.519 -18.019  1.00 0.000
ATOM    199  HE3 MET A  12      10.774 -11.714 -19.587  1.00 0.000
ATOM    200  C   MET A  12       6.520 -12.875 -14.845  1.00 0.000
ATOM    201  O   MET A  12       5.485 -12.233 -15.025  1.00 0.000
ATOM    202  N   LYS A  13       7.295 -12.712 -13.778  1.00 0.000
ATOM    203  H   LYS A  13       8.108 -13.253 -13.690  1.00 0.000
ATOM    204  CA  LYS A  13       6.968 -11.747 -12.735  1.00 0.000
ATOM    205  HA  LYS A  13       6.006 -12.015 -12.325  1.00 0.000
ATOM    206  CB  LYS A  13       8.016 -11.794 -11.621  1.00 0.000
ATOM    207  HB2 LYS A  13       7.718 -11.117 -10.834  1.00 0.000
ATOM    208  HB3 LYS A  13       8.056 -12.798 -11.224  1.00 0.000
ATOM    209  CG  LYS A  13       9.411 -11.407 -12.081  1.00 0.000
ATOM    210  HG2 LYS A  13       9.330 -10.780 -12.956  1.00 0.000
ATOM    211  HG3 LYS A  13       9.903 -10.862 -11.288  1.00 0.000
ATOM    212  CD  LYS A  13      10.242 -12.631 -12.429  1.00 0.000
ATOM    213  HD2 LYS A  13       9.958 -13.445 -11.779  1.00 0.000
ATOM    214  HD3 LYS A  13      10.051 -12.905 -13.457  1.00 0.000
ATOM    215  CE  LYS A  13      11.729 -12.361 -12.257  1.00 0.000
ATOM    216  HE2 LYS A  13      12.278 -12.992 -12.939  1.00 0.000
ATOM    217  HE3 LYS A  13      11.923 -11.324 -12.491  1.00 0.000
ATOM    218  NZ  LYS A  13      12.186 -12.637 -10.866  1.00 0.000
ATOM    219  HZ1 LYS A  13      12.263 -11.747 -10.332  1.00 0.000
ATOM    220  HZ2 LYS A  13      11.507 -13.260 -10.384  1.00 0.000
ATOM    221  HZ3 LYS A  13      13.116 -13.101 -10.882  1.00 0.000
ATOM    222  C   LYS A  13       6.882 -10.335 -13.307  1.00 0.000
ATOM    223  O   LYS A  13       7.480 -10.036 -14.341  1.00 0.000
ATOM    224  N   VAL A  14       6.135  -9.470 -12.627  1.00 0.000
ATOM    225  H   VAL A  14       5.683  -9.768 -11.811  1.00 0.000
ATOM    226  CA  VAL A  14       5.974  -8.090 -13.067  1.00 0.000
ATOM    227  HA  VAL A  14       6.527  -7.965 -13.986  1.00 0.000
ATOM    228  CB  VAL A  14       4.495  -7.758 -13.343  1.00 0.000
ATOM    229  HB  VAL A  14       3.941  -7.885 -12.424  1.00 0.000
ATOM    230  CG1 VAL A  14       4.347  -6.312 -13.791  1.00 0.000
ATOM    231 HG11 VAL A  14       4.557  -5.654 -12.961  1.00 0.000
ATOM    232 HG12 VAL A  14       5.042  -6.111 -14.594  1.00 0.000
ATOM    233 HG13 VAL A  14       3.338  -6.144 -14.138  1.00 0.000
ATOM    234  CG2 VAL A  14       3.922  -8.709 -14.382  1.00 0.000
ATOM    235 HG21 VAL A  14       4.693  -8.977 -15.089  1.00 0.000
ATOM    236 HG22 VAL A  14       3.556  -9.599 -13.893  1.00 0.000
ATOM    237 HG23 VAL A  14       3.109  -8.225 -14.903  1.00 0.000
ATOM    238  C   VAL A  14       6.516  -7.115 -12.027  1.00 0.000
ATOM    239  O   VAL A  14       6.342  -7.313 -10.825  1.00 0.000
ATOM    240  N   SER A  15       7.175  -6.061 -12.499  1.00 0.000
ATOM    241  H   SER A  15       7.281  -5.959 -13.468  1.00 0.000
ATOM    242  CA  SER A  15       7.747  -5.057 -11.610  1.00 0.000
ATOM    243  HA  SER A  15       8.504  -5.538 -11.009  1.00 0.000
ATOM    244  CB  SER A  15       8.394  -3.935 -12.424  1.00 0.000
ATOM    245  HB2 SER A  15       7.639  -3.442 -13.017  1.00 0.000
ATOM    246  HB3 SER A  15       8.846  -3.220 -11.750  1.00 0.000
ATOM    247  OG  SER A  15       9.395  -4.444 -13.289  1.00 0.000
ATOM    248  HG  SER A  15       9.920  -5.097 -12.821  1.00 0.000
ATOM    249  C   SER A  15       6.679  -4.479 -10.685  1.00 0.000
ATOM    250  O   SER A  15       5.771  -3.776 -11.129  1.00 0.000
ATOM    251  N   LYS A  16       6.796  -4.781  -9.397  1.00 0.000
ATOM    252  H   LYS A  16       7.542  -5.346  -9.104  1.00 0.000
ATOM    253  CA  LYS A  16       5.843  -4.292  -8.407  1.00 0.000
ATOM    254  HA  LYS A  16       5.209  -3.564  -8.888  1.00 0.000
ATOM    255  CB  LYS A  16       4.977  -5.444  -7.890  1.00 0.000
ATOM    256  HB2 LYS A  16       4.287  -5.057  -7.155  1.00 0.000
ATOM    257  HB3 LYS A  16       4.416  -5.854  -8.717  1.00 0.000
ATOM    258  CG  LYS A  16       5.776  -6.567  -7.252  1.00 0.000
ATOM    259  HG2 LYS A  16       5.307  -7.510  -7.490  1.00 0.000
ATOM    260  HG3 LYS A  16       6.781  -6.552  -7.649  1.00 0.000
ATOM    261  CD  LYS A  16       5.839  -6.417  -5.741  1.00 0.000
ATOM    262  HD2 LYS A  16       5.705  -5.377  -5.485  1.00 0.000
ATOM    263  HD3 LYS A  16       5.048  -7.005  -5.297  1.00 0.000
ATOM    264  CE  LYS A  16       7.176  -6.890  -5.190  1.00 0.000
ATOM    265  HE2 LYS A  16       7.068  -7.907  -4.845  1.00 0.000
ATOM    266  HE3 LYS A  16       7.910  -6.854  -5.981  1.00 0.000
ATOM    267  NZ  LYS A  16       7.640  -6.041  -4.058  1.00 0.000
ATOM    268  HZ1 LYS A  16       8.651  -6.209  -3.877  1.00 0.000
ATOM    269  HZ2 LYS A  16       7.502  -5.036  -4.285  1.00 0.000
ATOM    270  HZ3 LYS A  16       7.102  -6.268  -3.197  1.00 0.000
ATOM    271  C   LYS A  16       6.565  -3.623  -7.241  1.00 0.000
ATOM    272  O   LYS A  16       7.706  -3.963  -6.926  1.00 0.000
ATOM    273  N   CYSSA  17       5.893  -2.670  -6.604  1.00 0.000
ATOM    274  H   CYSSA  17       4.986  -2.443  -6.902  1.00 0.000
ATOM    275  CA  CYSSA  17       6.469  -1.954  -5.473  1.00 0.000
ATOM    276  HA  CYSSA  17       7.538  -1.915  -5.614  1.00 0.000
ATOM    277  CB  CYSSA  17       5.922  -0.526  -5.415  1.00 0.000
ATOM    278  HB2 CYSSA  17       6.501   0.045  -4.703  1.00 0.000
ATOM    279  HB3 CYSSA  17       6.015  -0.073  -6.391  1.00 0.000
ATOM    280  SG  CYSSA  17       4.173  -0.419  -4.917  1.00 0.000
ATOM    281  C   CYSSA  17       6.172  -2.677  -4.162  1.00 0.000
ATOM    282  O   CYSSA  17       7.084  -3.003  -3.402  1.00 0.000
TER     283      CYSSA  17
ENDMDL
MODEL       10
ATOM      1  N   CYSSA   1       4.006  -1.707  -1.757  1.00 0.000
ATOM      2  H   CYSSA   1       4.723  -1.756  -1.090  1.00 0.000
ATOM      3  CA  CYSSA   1       3.580  -2.927  -2.433  1.00 0.000
ATOM      4  HA  CYSSA   1       3.355  -2.678  -3.458  1.00 0.000
ATOM      5  CB  CYSSA   1       4.702  -3.967  -2.408  1.00 0.000
ATOM      6  HB2 CYSSA   1       5.648  -3.461  -2.277  1.00 0.000
ATOM      7  HB3 CYSSA   1       4.541  -4.639  -1.578  1.00 0.000
ATOM      8  SG  CYSSA   1       4.818  -4.972  -3.923  1.00 0.000
ATOM      9  C   CYSSA   1       2.326  -3.501  -1.780  1.00 0.000
ATOM     10  O   CYSSA   1       2.367  -3.986  -0.649  1.00 0.000
ATOM     11  N   THR A   2       1.210  -3.442  -2.501  1.00 0.000
ATOM     12  H   THR A   2       1.241  -3.044  -3.395  1.00 0.000
ATOM     13  CA  THR A   2      -0.056  -3.954  -1.993  1.00 0.000
ATOM     14  HA  THR A   2      -0.104  -3.737  -0.935  1.00 0.000
ATOM     15  CB  THR A   2      -1.254  -3.272  -2.680  1.00 0.000
ATOM     16  HB  THR A   2      -1.375  -3.700  -3.665  1.00 0.000
ATOM     17  OG1 THR A   2      -1.011  -1.867  -2.808  1.00 0.000
ATOM     18  HG1 THR A   2      -0.919  -1.641  -3.736  1.00 0.000
ATOM     19  CG2 THR A   2      -2.534  -3.502  -1.890  1.00 0.000
ATOM     20 HG21 THR A   2      -3.106  -2.586  -1.858  1.00 0.000
ATOM     21 HG22 THR A   2      -3.118  -4.274  -2.367  1.00 0.000
ATOM     22 HG23 THR A   2      -2.286  -3.807  -0.884  1.00 0.000
ATOM     23  C   THR A   2      -0.160  -5.462  -2.193  1.00 0.000
ATOM     24  O   THR A   2       0.506  -6.031  -3.059  1.00 0.000
ATOM     25  N   THR A   3      -1.000  -6.105  -1.389  1.00 0.000
ATOM     26  H   THR A   3      -1.503  -5.596  -0.719  1.00 0.000
ATOM     27  CA  THR A   3      -1.191  -7.547  -1.478  1.00 0.000
ATOM     28  HA  THR A   3      -0.231  -7.998  -1.684  1.00 0.000
ATOM     29  CB  THR A   3      -1.724  -8.126  -0.154  1.00 0.000
ATOM     30  HB  THR A   3      -2.183  -9.083  -0.356  1.00 0.000
ATOM     31  OG1 THR A   3      -2.706  -7.246   0.406  1.00 0.000
ATOM     32  HG1 THR A   3      -3.404  -7.764   0.814  1.00 0.000
ATOM     33  CG2 THR A   3      -0.593  -8.330   0.842  1.00 0.000
ATOM     34 HG21 THR A   3      -0.943  -8.936   1.665  1.00 0.000
ATOM     35 HG22 THR A   3       0.231  -8.829   0.353  1.00 0.000
ATOM     36 HG23 THR A   3      -0.263  -7.372   1.214  1.00 0.000
ATOM     37  C   THR A   3      -2.157  -7.905  -2.602  1.00 0.000
ATOM     38  O   THR A   3      -3.351  -7.614  -2.524  1.00 0.000
ATOM     39  N   ARG A   4      -1.634  -8.540  -3.646  1.00 0.000
ATOM     40  H   ARG A   4      -0.675  -8.744  -3.650  1.00 0.000
ATOM     41  CA  ARG A   4      -2.450  -8.937  -4.786  1.00 0.000
ATOM     42  HA  ARG A   4      -3.483  -8.737  -4.541  1.00 0.000
ATOM     43  CB  ARG A   4      -2.067  -8.124  -6.024  1.00 0.000
ATOM     44  HB2 ARG A   4      -1.577  -7.216  -5.706  1.00 0.000
ATOM     45  HB3 ARG A   4      -1.379  -8.704  -6.621  1.00 0.000
ATOM     46  CG  ARG A   4      -3.253  -7.745  -6.895  1.00 0.000
ATOM     47  HG2 ARG A   4      -2.928  -7.688  -7.924  1.00 0.000
ATOM     48  HG3 ARG A   4      -4.016  -8.503  -6.798  1.00 0.000
ATOM     49  CD  ARG A   4      -3.835  -6.400  -6.489  1.00 0.000
ATOM     50  HD2 ARG A   4      -3.040  -5.781  -6.101  1.00 0.000
ATOM     51  HD3 ARG A   4      -4.264  -5.931  -7.361  1.00 0.000
ATOM     52  NE  ARG A   4      -4.870  -6.538  -5.467  1.00 0.000
ATOM     53  HE  ARG A   4      -5.249  -7.430  -5.323  1.00 0.000
ATOM     54  CZ  ARG A   4      -5.317  -5.526  -4.733  1.00 0.000
ATOM     55  NH1 ARG A   4      -4.823  -4.308  -4.906  1.00 0.000
ATOM     56 HH11 ARG A   4      -4.112  -4.150  -5.592  1.00 0.000
ATOM     57 HH12 ARG A   4      -5.162  -3.547  -4.353  1.00 0.000
ATOM     58  NH2 ARG A   4      -6.260  -5.731  -3.823  1.00 0.000
ATOM     59 HH21 ARG A   4      -6.635  -6.647  -3.689  1.00 0.000
ATOM     60 HH22 ARG A   4      -6.596  -4.968  -3.271  1.00 0.000
ATOM     61  C   ARG A   4      -2.293 -10.428  -5.074  1.00 0.000
ATOM     62  O   ARG A   4      -1.381 -11.077  -4.562  1.00 0.000
ATOM     63  N   THR A   5      -3.189 -10.964  -5.896  1.00 0.000
ATOM     64  H   THR A   5      -3.893 -10.395  -6.272  1.00 0.000
ATOM     65  CA  THR A   5      -3.151 -12.377  -6.251  1.00 0.000
ATOM     66  HA  THR A   5      -3.140 -12.951  -5.336  1.00 0.000
ATOM     67  CB  THR A   5      -4.396 -12.786  -7.062  1.00 0.000
ATOM     68  HB  THR A   5      -5.260 -12.736  -6.416  1.00 0.000
ATOM     69  OG1 THR A   5      -4.248 -14.127  -7.543  1.00 0.000
ATOM     70  HG1 THR A   5      -3.818 -14.662  -6.871  1.00 0.000
ATOM     71  CG2 THR A   5      -4.611 -11.842  -8.236  1.00 0.000
ATOM     72 HG21 THR A   5      -5.575 -11.364  -8.141  1.00 0.000
ATOM     73 HG22 THR A   5      -3.835 -11.091  -8.241  1.00 0.000
ATOM     74 HG23 THR A   5      -4.576 -12.402  -9.159  1.00 0.000
ATOM     75  C   THR A   5      -1.901 -12.708  -7.058  1.00 0.000
ATOM     76  O   THR A   5      -1.379 -11.864  -7.787  1.00 0.000
ATOM     77  N   TYR A   6      -1.426 -13.941  -6.925  1.00 0.000
ATOM     78  H   TYR A   6      -1.886 -14.569  -6.329  1.00 0.000
ATOM     79  CA  TYR A   6      -0.235 -14.383  -7.641  1.00 0.000
ATOM     80  HA  TYR A   6       0.467 -13.562  -7.656  1.00 0.000
ATOM     81  CB  TYR A   6       0.406 -15.571  -6.923  1.00 0.000
ATOM     82  HB2 TYR A   6       0.945 -15.213  -6.059  1.00 0.000
ATOM     83  HB3 TYR A   6      -0.370 -16.250  -6.600  1.00 0.000
ATOM     84  CG  TYR A   6       1.374 -16.349  -7.784  1.00 0.000
ATOM     85  CD1 TYR A   6       0.934 -17.393  -8.590  1.00 0.000
ATOM     86  HD1 TYR A   6      -0.116 -17.646  -8.594  1.00 0.000
ATOM     87  CE1 TYR A   6       1.816 -18.107  -9.378  1.00 0.000
ATOM     88  HE1 TYR A   6       1.455 -18.915  -9.998  1.00 0.000
ATOM     89  CZ  TYR A   6       3.156 -17.781  -9.370  1.00 0.000
ATOM     90  CE2 TYR A   6       3.617 -16.750  -8.580  1.00 0.000
ATOM     91  HE2 TYR A   6       4.667 -16.495  -8.573  1.00 0.000
ATOM     92  CD2 TYR A   6       2.729 -16.042  -7.793  1.00 0.000
ATOM     93  HD2 TYR A   6       3.087 -15.233  -7.172  1.00 0.000
ATOM     94  OH  TYR A   6       4.038 -18.490 -10.154  1.00 0.000
ATOM     95  HH  TYR A   6       4.662 -18.956  -9.592  1.00 0.000
ATOM     96  C   TYR A   6      -0.575 -14.767  -9.078  1.00 0.000
ATOM     97  O   TYR A   6      -1.583 -15.426  -9.335  1.00 0.000
ATOM     98  N   TYR A   7       0.273 -14.349 -10.011  1.00 0.000
ATOM     99  H   TYR A   7       1.059 -13.827  -9.744  1.00 0.000
ATOM    100  CA  TYR A   7       0.064 -14.646 -11.423  1.00 0.000
ATOM    101  HA  TYR A   7      -0.962 -14.962 -11.547  1.00 0.000
ATOM    102  CB  TYR A   7       0.303 -13.395 -12.270  1.00 0.000
ATOM    103  HB2 TYR A   7       1.364 -13.271 -12.424  1.00 0.000
ATOM    104  HB3 TYR A   7      -0.182 -13.519 -13.227  1.00 0.000
ATOM    105  CG  TYR A   7      -0.226 -12.127 -11.640  1.00 0.000
ATOM    106  CD1 TYR A   7       0.530 -10.961 -11.638  1.00 0.000
ATOM    107  HD1 TYR A   7       1.509 -10.970 -12.095  1.00 0.000
ATOM    108  CE1 TYR A   7       0.051  -9.800 -11.063  1.00 0.000
ATOM    109  HE1 TYR A   7       0.653  -8.904 -11.071  1.00 0.000
ATOM    110  CZ  TYR A   7      -1.200  -9.793 -10.480  1.00 0.000
ATOM    111  CE2 TYR A   7      -1.969 -10.938 -10.470  1.00 0.000
ATOM    112  HE2 TYR A   7      -2.948 -10.932 -10.013  1.00 0.000
ATOM    113  CD2 TYR A   7      -1.482 -12.095 -11.046  1.00 0.000
ATOM    114  HD2 TYR A   7      -2.082 -12.993 -11.039  1.00 0.000
ATOM    115  OH  TYR A   7      -1.681  -8.639  -9.906  1.00 0.000
ATOM    116  HH  TYR A   7      -1.101  -7.906 -10.126  1.00 0.000
ATOM    117  C   TYR A   7       0.985 -15.771 -11.886  1.00 0.000
ATOM    118  O   TYR A   7       2.058 -15.985 -11.319  1.00 0.000
ATOM    119  N   THR A   8       0.559 -16.489 -12.920  1.00 0.000
ATOM    120  H   THR A   8      -0.305 -16.270 -13.329  1.00 0.000
ATOM    121  CA  THR A   8       1.343 -17.592 -13.460  1.00 0.000
ATOM    122  HA  THR A   8       1.379 -18.372 -12.713  1.00 0.000
ATOM    123  CB  THR A   8       0.696 -18.171 -14.733  1.00 0.000
ATOM    124  HB  THR A   8       1.479 -18.537 -15.382  1.00 0.000
ATOM    125  OG1 THR A   8      -0.038 -17.150 -15.417  1.00 0.000
ATOM    126  HG1 THR A   8       0.491 -16.350 -15.462  1.00 0.000
ATOM    127  CG2 THR A   8      -0.232 -19.327 -14.391  1.00 0.000
ATOM    128 HG21 THR A   8      -1.254 -19.038 -14.586  1.00 0.000
ATOM    129 HG22 THR A   8       0.022 -20.184 -14.997  1.00 0.000
ATOM    130 HG23 THR A   8      -0.122 -19.580 -13.346  1.00 0.000
ATOM    131  C   THR A   8       2.765 -17.150 -13.783  1.00 0.000
ATOM    132  O   THR A   8       3.057 -15.961 -13.912  1.00 0.000
ATOM    133  N   PRO A   9       3.673 -18.127 -13.918  1.00 0.000
ATOM    134  CA  PRO A   9       5.081 -17.862 -14.229  1.00 0.000
ATOM    135  HA  PRO A   9       5.516 -17.159 -13.534  1.00 0.000
ATOM    136  CB  PRO A   9       5.746 -19.230 -14.057  1.00 0.000
ATOM    137  HB2 PRO A   9       6.540 -19.341 -14.782  1.00 0.000
ATOM    138  HB3 PRO A   9       6.148 -19.316 -13.059  1.00 0.000
ATOM    139  CG  PRO A   9       4.653 -20.215 -14.289  1.00 0.000
ATOM    140  HG2 PRO A   9       4.565 -20.424 -15.345  1.00 0.000
ATOM    141  HG3 PRO A   9       4.855 -21.124 -13.741  1.00 0.000
ATOM    142  CD  PRO A   9       3.396 -19.567 -13.779  1.00 0.000
ATOM    143  HD2 PRO A   9       2.549 -19.857 -14.383  1.00 0.000
ATOM    144  HD3 PRO A   9       3.231 -19.828 -12.744  1.00 0.000
ATOM    145  C   PRO A   9       5.274 -17.352 -15.653  1.00 0.000
ATOM    146  O   PRO A   9       6.373 -16.949 -16.037  1.00 0.000
ATOM    147  N   THR A  10       4.199 -17.372 -16.435  1.00 0.000
ATOM    148  H   THR A  10       3.352 -17.705 -16.072  1.00 0.000
ATOM    149  CA  THR A  10       4.250 -16.912 -17.817  1.00 0.000
ATOM    150  HA  THR A  10       5.289 -16.826 -18.102  1.00 0.000
ATOM    151  CB  THR A  10       3.570 -17.915 -18.768  1.00 0.000
ATOM    152  HB  THR A  10       3.744 -17.596 -19.786  1.00 0.000
ATOM    153  OG1 THR A  10       2.160 -17.944 -18.522  1.00 0.000
ATOM    154  HG1 THR A  10       1.697 -18.163 -19.335  1.00 0.000
ATOM    155  CG2 THR A  10       4.150 -19.310 -18.590  1.00 0.000
ATOM    156 HG21 THR A  10       3.887 -19.921 -19.440  1.00 0.000
ATOM    157 HG22 THR A  10       5.225 -19.245 -18.512  1.00 0.000
ATOM    158 HG23 THR A  10       3.750 -19.753 -17.690  1.00 0.000
ATOM    159  C   THR A  10       3.581 -15.551 -17.969  1.00 0.000
ATOM    160  O   THR A  10       3.789 -14.854 -18.962  1.00 0.000
ATOM    161  N   ARG A  11       2.779 -15.178 -16.978  1.00 0.000
ATOM    162  H   ARG A  11       2.654 -15.777 -16.212  1.00 0.000
ATOM    163  CA  ARG A  11       2.079 -13.899 -17.002  1.00 0.000
ATOM    164  HA  ARG A  11       2.525 -13.291 -17.775  1.00 0.000
ATOM    165  CB  ARG A  11       0.599 -14.109 -17.326  1.00 0.000
ATOM    166  HB2 ARG A  11       0.512 -14.895 -18.062  1.00 0.000
ATOM    167  HB3 ARG A  11       0.085 -14.412 -16.426  1.00 0.000
ATOM    168  CG  ARG A  11      -0.088 -12.868 -17.871  1.00 0.000
ATOM    169  HG2 ARG A  11      -1.124 -12.877 -17.566  1.00 0.000
ATOM    170  HG3 ARG A  11       0.400 -11.992 -17.469  1.00 0.000
ATOM    171  CD  ARG A  11      -0.024 -12.817 -19.390  1.00 0.000
ATOM    172  HD2 ARG A  11       0.029 -13.827 -19.768  1.00 0.000
ATOM    173  HD3 ARG A  11      -0.920 -12.341 -19.758  1.00 0.000
ATOM    174  NE  ARG A  11       1.140 -12.072 -19.864  1.00 0.000
ATOM    175  HE  ARG A  11       1.672 -11.590 -19.198  1.00 0.000
ATOM    176  CZ  ARG A  11       1.508 -12.018 -21.139  1.00 0.000
ATOM    177  NH1 ARG A  11       0.807 -12.662 -22.062  1.00 0.000
ATOM    178 HH11 ARG A  11      -0.001 -13.189 -21.799  1.00 0.000
ATOM    179 HH12 ARG A  11       1.086 -12.619 -23.022  1.00 0.000
ATOM    180  NH2 ARG A  11       2.579 -11.319 -21.492  1.00 0.000
ATOM    181 HH21 ARG A  11       3.109 -10.833 -20.799  1.00 0.000
ATOM    182 HH22 ARG A  11       2.855 -11.279 -22.452  1.00 0.000
ATOM    183  C   ARG A  11       2.220 -13.177 -15.665  1.00 0.000
ATOM    184  O   ARG A  11       1.269 -12.570 -15.173  1.00 0.000
ATOM    185  N   MET A  12       3.413 -13.247 -15.083  1.00 0.000
ATOM    186  H   MET A  12       4.132 -13.746 -15.524  1.00 0.000
ATOM    187  CA  MET A  12       3.678 -12.599 -13.804  1.00 0.000
ATOM    188  HA  MET A  12       2.735 -12.260 -13.403  1.00 0.000
ATOM    189  CB  MET A  12       4.306 -13.593 -12.825  1.00 0.000
ATOM    190  HB2 MET A  12       3.542 -14.274 -12.482  1.00 0.000
ATOM    191  HB3 MET A  12       5.072 -14.154 -13.340  1.00 0.000
ATOM    192  CG  MET A  12       4.937 -12.933 -11.609  1.00 0.000
ATOM    193  HG2 MET A  12       5.725 -12.275 -11.942  1.00 0.000
ATOM    194  HG3 MET A  12       4.180 -12.356 -11.098  1.00 0.000
ATOM    195  SD  MET A  12       5.632 -14.129 -10.453  1.00 0.000
ATOM    196  CE  MET A  12       5.511 -13.221  -8.914  1.00 0.000
ATOM    197  HE1 MET A  12       4.689 -12.523  -8.971  1.00 0.000
ATOM    198  HE2 MET A  12       5.342 -13.911  -8.101  1.00 0.000
ATOM    199  HE3 MET A  12       6.430 -12.680  -8.741  1.00 0.000
ATOM    200  C   MET A  12       4.598 -11.396 -13.985  1.00 0.000
ATOM    201  O   MET A  12       5.774 -11.544 -14.318  1.00 0.000
ATOM    202  N   LYS A  13       4.055 -10.203 -13.762  1.00 0.000
ATOM    203  H   LYS A  13       3.112 -10.149 -13.499  1.00 0.000
ATOM    204  CA  LYS A  13       4.826  -8.974 -13.900  1.00 0.000
ATOM    205  HA  LYS A  13       5.537  -9.115 -14.700  1.00 0.000
ATOM    206  CB  LYS A  13       3.903  -7.805 -14.253  1.00 0.000
ATOM    207  HB2 LYS A  13       2.998  -7.888 -13.670  1.00 0.000
ATOM    208  HB3 LYS A  13       4.401  -6.880 -14.000  1.00 0.000
ATOM    209  CG  LYS A  13       3.522  -7.755 -15.722  1.00 0.000
ATOM    210  HG2 LYS A  13       3.472  -8.763 -16.107  1.00 0.000
ATOM    211  HG3 LYS A  13       2.554  -7.283 -15.818  1.00 0.000
ATOM    212  CD  LYS A  13       4.536  -6.968 -16.536  1.00 0.000
ATOM    213  HD2 LYS A  13       5.513  -7.089 -16.090  1.00 0.000
ATOM    214  HD3 LYS A  13       4.550  -7.352 -17.546  1.00 0.000
ATOM    215  CE  LYS A  13       4.193  -5.487 -16.573  1.00 0.000
ATOM    216  HE2 LYS A  13       3.767  -5.206 -15.622  1.00 0.000
ATOM    217  HE3 LYS A  13       5.100  -4.925 -16.742  1.00 0.000
ATOM    218  NZ  LYS A  13       3.218  -5.171 -17.654  1.00 0.000
ATOM    219  HZ1 LYS A  13       2.679  -4.316 -17.410  1.00 0.000
ATOM    220  HZ2 LYS A  13       3.720  -5.007 -18.550  1.00 0.000
ATOM    221  HZ3 LYS A  13       2.555  -5.962 -17.780  1.00 0.000
ATOM    222  C   LYS A  13       5.588  -8.663 -12.615  1.00 0.000
ATOM    223  O   LYS A  13       5.023  -8.128 -11.661  1.00 0.000
ATOM    224  N   VAL A  14       6.873  -9.001 -12.598  1.00 0.000
ATOM    225  H   VAL A  14       7.267  -9.425 -13.389  1.00 0.000
ATOM    226  CA  VAL A  14       7.713  -8.755 -11.431  1.00 0.000
ATOM    227  HA  VAL A  14       7.066  -8.623 -10.576  1.00 0.000
ATOM    228  CB  VAL A  14       8.647  -9.948 -11.151  1.00 0.000
ATOM    229  HB  VAL A  14       9.264 -10.108 -12.023  1.00 0.000
ATOM    230  CG1 VAL A  14       9.558  -9.647  -9.971  1.00 0.000
ATOM    231 HG11 VAL A  14       9.271  -8.705  -9.526  1.00 0.000
ATOM    232 HG12 VAL A  14       9.469 -10.434  -9.237  1.00 0.000
ATOM    233 HG13 VAL A  14      10.581  -9.587 -10.312  1.00 0.000
ATOM    234  CG2 VAL A  14       7.837 -11.211 -10.901  1.00 0.000
ATOM    235 HG21 VAL A  14       7.775 -11.785 -11.814  1.00 0.000
ATOM    236 HG22 VAL A  14       8.318 -11.802 -10.136  1.00 0.000
ATOM    237 HG23 VAL A  14       6.842 -10.943 -10.576  1.00 0.000
ATOM    238  C   VAL A  14       8.554  -7.497 -11.614  1.00 0.000
ATOM    239  O   VAL A  14       9.494  -7.477 -12.408  1.00 0.000
ATOM    240  N   SER A  15       8.209  -6.449 -10.873  1.00 0.000
ATOM    241  H   SER A  15       7.450  -6.527 -10.258  1.00 0.000
ATOM    242  CA  SER A  15       8.931  -5.184 -10.956  1.00 0.000
ATOM    243  HA  SER A  15       9.823  -5.349 -11.541  1.00 0.000
ATOM    244  CB  SER A  15       8.070  -4.126 -11.649  1.00 0.000
ATOM    245  HB2 SER A  15       7.540  -4.579 -12.472  1.00 0.000
ATOM    246  HB3 SER A  15       7.359  -3.724 -10.940  1.00 0.000
ATOM    247  OG  SER A  15       8.867  -3.066 -12.147  1.00 0.000
ATOM    248  HG  SER A  15       8.339  -2.512 -12.726  1.00 0.000
ATOM    249  C   SER A  15       9.335  -4.698  -9.568  1.00 0.000
ATOM    250  O   SER A  15       9.006  -5.320  -8.558  1.00 0.000
ATOM    251  N   LYS A  16      10.053  -3.580  -9.525  1.00 0.000
ATOM    252  H   LYS A  16      10.285  -3.129 -10.364  1.00 0.000
ATOM    253  CA  LYS A  16      10.503  -3.007  -8.262  1.00 0.000
ATOM    254  HA  LYS A  16      10.815  -3.819  -7.622  1.00 0.000
ATOM    255  CB  LYS A  16      11.692  -2.073  -8.498  1.00 0.000
ATOM    256  HB2 LYS A  16      11.608  -1.645  -9.486  1.00 0.000
ATOM    257  HB3 LYS A  16      11.660  -1.278  -7.767  1.00 0.000
ATOM    258  CG  LYS A  16      13.040  -2.764  -8.390  1.00 0.000
ATOM    259  HG2 LYS A  16      13.802  -2.022  -8.206  1.00 0.000
ATOM    260  HG3 LYS A  16      13.011  -3.464  -7.566  1.00 0.000
ATOM    261  CD  LYS A  16      13.385  -3.517  -9.664  1.00 0.000
ATOM    262  HD2 LYS A  16      12.892  -3.040 -10.498  1.00 0.000
ATOM    263  HD3 LYS A  16      14.455  -3.486  -9.811  1.00 0.000
ATOM    264  CE  LYS A  16      12.936  -4.968  -9.593  1.00 0.000
ATOM    265  HE2 LYS A  16      12.055  -5.029  -8.972  1.00 0.000
ATOM    266  HE3 LYS A  16      12.697  -5.306 -10.591  1.00 0.000
ATOM    267  NZ  LYS A  16      13.993  -5.848  -9.023  1.00 0.000
ATOM    268  HZ1 LYS A  16      14.916  -5.619  -9.446  1.00 0.000
ATOM    269  HZ2 LYS A  16      14.053  -5.714  -7.994  1.00 0.000
ATOM    270  HZ3 LYS A  16      13.772  -6.846  -9.220  1.00 0.000
ATOM    271  C   LYS A  16       9.373  -2.247  -7.576  1.00 0.000
ATOM    272  O   LYS A  16       8.980  -1.167  -8.018  1.00 0.000
ATOM    273  N   CYSSA  17       8.855  -2.816  -6.493  1.00 0.000
ATOM    274  H   CYSSA  17       9.211  -3.678  -6.189  1.00 0.000
ATOM    275  CA  CYSSA  17       7.771  -2.191  -5.745  1.00 0.000
ATOM    276  HA  CYSSA  17       7.502  -1.276  -6.251  1.00 0.000
ATOM    277  CB  CYSSA  17       6.552  -3.115  -5.706  1.00 0.000
ATOM    278  HB2 CYSSA  17       5.699  -2.558  -5.345  1.00 0.000
ATOM    279  HB3 CYSSA  17       6.347  -3.470  -6.705  1.00 0.000
ATOM    280  SG  CYSSA  17       6.756  -4.571  -4.630  1.00 0.000
ATOM    281  C   CYSSA  17       8.214  -1.855  -4.324  1.00 0.000
ATOM    282  O   CYSSA  17       7.434  -1.333  -3.527  1.00 0.000
TER     283      CYSSA  17
ENDMDL
CONECT    8  280
CONECT  280    8
END
